# Supplementary material for: Phenotypic convergence in bacterial adaptive evolution to ethanol stress
Source: BMC Evol Biol. 2015 Sep 3;15:180. doi: 10.1186/s12862-015-0454-6 (PMC4559166; doi:10.1186/s12862-015-0454-6)
Supplement: Additional file 1: Table S1. — (CSV 876 kb)Time series expression analysis. The expression levels of 6 independent culture series (0, 384, 744, 1224, 1824, and 2496 hours after starting the culture) are presented. [file 12862_2015_454_MOESM1_ESM.csv]

Genename	Parent	A384	A744	A1224	A1824	A2496	B384	B744	B1224	B1824	B2496	C384	C744	C1224	C1824	C2496	D384	D744	D1224	D1824	D2496	E384	E744	E1224	E1824	E2496	F384	F744	F1224	F1824	F2496
thrL	3.293050067	3.072885644	2.878712889	3.138247022	3.3331842	3.195963711	3.126397711	3.204372733	3.270498556	3.227115444	3.0711656	3.091232733	3.157167378	2.955158911	3.190230267	3.274703089	3.084925911	3.015360044	3.260560533	3.149904978	3.114357578	3.177425489	3.185452378	3.183923444	3.278716489	3.105948556	3.021666844	2.937003022	3.057978689	3.181056689	3.021666844
thrA	3.854545667	3.693053578	3.591189333	3.6018918	3.644319267	3.612020867	3.770072889	3.562522111	3.629603444	3.6641952	3.3868874	3.791286711	3.764912844	3.721338622	3.657888422	3.673177644	3.657888422	3.605905222	3.926213844	3.876524	3.847665556	3.726116467	3.726116467	3.730512111	3.6615196	3.668781933	3.644319267	3.581442511	3.676808867	3.629603444	3.634381333
thrB	3.420905956	3.428932711	3.315601644	3.3930032	3.416701444	3.259413822	3.466200222	3.309677111	3.423963733	3.442310867	3.128117822	3.472506956	3.454542222	3.418803733	3.3731272	3.384020667	3.360704711	3.369496022	3.697640333	3.716560756	3.651390511	3.472506956	3.427021556	3.459702333	3.420905956	3.4149814	3.345415533	3.321717267	3.439252933	3.408865756	3.401030022
thrC	3.410585756	3.3587936	3.300312467	3.366247067	3.435812867	3.272983067	3.4149814	3.311779356	3.367011511	3.3930032	3.143789356	3.442310867	3.444986422	3.3930032	3.352104556	3.405234578	3.317321644	3.301650244	3.641261422	3.622723289	3.626927844	3.378669533	3.382109556	3.3930032	3.388989689	3.4333284	3.290374489	3.334522	3.374656156	3.366247067	3.388989689
yaaX	2.081381467	2.180761222	2.093421733	2.246122533	2.184965733	2.048509644	2.1861124	2.137569222	2.144258244	2.238095644	2.002259867	2.099346289	2.179805644	2.114253156	2.006273311	2.134702533	2.209810711	2.2293044	2.498011933	2.450997689	2.4251972	2.105844133	2.143684911	2.240197933	2.183819044	2.285109956	2.072781267	2.151711778	2.259500489	2.212486267	2.282625444
yaaA	1.783433267	1.872301622	1.961170133	2.141391511	2.049656333	2.091892756	1.855865844	1.981046111	1.978179378	1.830256422	2.087688244	1.844016733	1.956201178	2.006273311	1.828154133	1.958303444	1.8398122	1.982383933	2.029971489	2.029207	2.029971489	1.920653733	1.967668044	1.991748533	2.015446778	2.075456889	1.882621933	1.954290044	1.947409867	2.025958067	2.067430044
talB	3.246417978	3.231893289	3.247946933	3.3058548	3.251387	3.2735564	3.206283889	3.175514311	3.229217667	3.2735564	3.268969622	3.220044156	3.293050067	3.238200067	3.191185822	3.295916778	3.212017311	3.243169067	3.235333378	3.155638444	3.132704667	3.193479178	3.234186711	3.190230267	3.254635978	3.220044156	3.204372733	3.158314089	3.212017311	3.222146444	3.217559622
mog	2.1169288	2.201401644	2.254149311	2.331168622	2.322950689	2.341680022	2.200446044	2.2172642	2.244020244	2.252811533	2.281669844	2.247842533	2.2130596	2.255295978	2.274980844	2.371493822	2.266380689	2.239051222	2.256824911	2.296576844	2.307279267	2.2795676	2.314923867	2.267145156	2.302501489	2.285683289	2.194330378	2.2096196	2.316834978	2.328875244	2.265807333
dnaK	3.641261422	3.832567578	3.9518232	3.7522992	3.700698133	3.688466867	3.791286711	3.997308622	3.681013444	3.742743556	3.681013444	3.747330289	3.865630422	3.776188556	3.6615196	3.644319267	3.865630422	3.9090134	3.854545667	3.673177644	3.697640333	3.791286711	3.894106533	3.836772067	3.791286711	3.747330289	3.822438511	3.841932089	3.815749422	3.742743556	3.721338622
dnaJ	3.222146444	3.3731272	3.413070244	3.252342578	3.236480067	3.197492622	3.280054289	3.542837333	3.2145018	3.283112111	3.216030733	3.272983067	3.314646089	3.240111222	3.245271311	3.276805356	3.405234578	3.418803733	3.322672844	3.257884933	3.234186711	3.276805356	3.326686244	3.289801156	3.303943622	3.225968778	3.322672844	3.302414711	3.309677111	3.259413822	3.230555467
nhaA	2.435135178	2.5261058	2.597009511	2.392134333	2.156680778	1.6519462	2.491322978	2.512536733	2.346840089	2.284727733	2.250900378	2.478136	2.480620467	2.458451244	2.419463756	2.445264289	2.592040467	2.601787422	2.529163644	2.426343867	2.529163644	2.513874533	2.534705933	2.546172933	2.407423467	2.411436867	2.472975889	2.484825	2.5261058	2.397294378	2.474695889
nhaR	2.048509644	1.986588422	2.049656333	1.930782889	1.798340267	1.522752533	2.004362133	2.0211802	1.952761111	1.879564067	1.8348432	2.013917867	1.945116511	1.935943	2.016593467	2.109093067	2.020033533	1.997673133	1.987735089	1.997673133	1.996144156	1.968623622	1.905937911	1.968623622	1.941485356	1.795855711	2.043922978	1.959641222	1.971108089	1.947983222	1.922947089
rpsT	3.251387	3.317321644	3.398736667	3.423963733	3.444986422	3.402558956	3.457217844	3.354015733	3.354015733	3.376567289	3.413070244	3.284832156	3.256356022	3.405234578	3.313308267	3.296681222	3.243169067	3.444986422	3.4333284	3.626927844	3.786126644	3.380580644	3.309677111	3.408865756	3.369496022	3.562522111	3.182776711	3.190230267	3.475182533	3.374656156	3.565771044
ribF	2.848516822	2.855014689	2.803222533	2.788315533	2.769204022	2.845841222	2.824627333	2.782964333	2.778377511	2.768439578	2.813351556	2.858645867	2.826920711	2.760030578	2.767292911	2.792328956	2.890944267	2.735376756	2.837814311	2.783537667	2.799209133	2.836667644	2.844885644	2.804178111	2.814498267	2.795004622	2.808191556	2.729452111	2.785639956	2.837814311	2.811822667
ileS	3.2227198	3.2718364	3.257884933	3.1611808	3.177998844	3.248711378	3.245271311	3.241831244	3.1455094	3.183923444	3.171692067	3.227115444	3.280054289	3.241831244	3.155638444	3.207812778	3.267631822	3.264573978	3.195963711	3.188510244	3.190230267	3.2626628	3.311779356	3.2145018	3.222146444	3.206283889	3.201314911	3.177998844	3.212972889	3.175514311	3.182776711
lspA	2.849281267	2.914642511	2.941971978	2.897060044	2.932798422	3.002746533	2.915789178	2.961083489	2.882152956	2.946749778	2.8924732	2.941207533	2.981723844	2.9559234	2.9356652	2.964905733	2.959172333	2.928211667	2.921904844	2.9484698	2.9679636	2.9572612	2.968919178	2.9356652	2.942736422	2.941971978	2.9091002	2.894384378	2.945411978	2.9247716	2.941971978
fkpB	2.873935067	2.933945133	2.915789178	2.878712889	2.893811	2.982488289	2.946176444	2.937003022	2.914260267	2.937003022	2.932798422	2.920949244	2.9559234	2.9626124	2.983826089	2.972550356	2.906233489	2.928785022	2.9224782	2.926682756	2.942736422	2.890179778	2.912922444	2.919038111	2.950572111	2.992617378	2.884828556	2.847561267	2.920758133	2.906233489	2.972550356
ispH	2.426343867	2.569680089	2.520754644	2.583440289	2.594525	2.7380524	2.519034644	2.489985156	2.50967	2.589173778	2.606756378	2.567386711	2.592996044	2.555728733	2.618605511	2.628352267	2.603889689	2.538337178	2.561653244	2.504509889	2.50967	2.523048	2.535852644	2.5243858	2.586115978	2.582675844	2.502789844	2.580382444	2.572355667	2.5492308	2.576560156
dapB	2.444499822	2.710531844	2.7397724	2.8320808	2.888077467	2.808191556	2.648037222	2.677086622	2.628352267	2.751430422	2.731554444	2.580382444	2.753150489	2.650330622	2.681100022	2.517505689	2.650712844	2.710531844	2.788315533	2.915789178	2.882152956	2.621663311	2.679188867	2.659504089	2.707473956	2.771688489	2.6417304	2.565666644	2.628352267	2.744932467	2.750283733
carA	2.977519333	3.159269689	3.3475178	3.319423889	3.252342578	3.352104556	3.272983067	3.321717267	3.288081111	3.369496022	3.435812867	3.138247022	3.267631822	3.3587936	3.281965422	3.396443311	3.086454889	3.290374489	3.323819511	3.427021556	3.462569044	3.234186711	3.268969622	3.318468333	3.354015733	3.483400489	3.205137222	3.222146444	3.354015733	3.385549622	3.313308267
carB	2.858645867	3.132704667	3.276805356	3.253107022	3.147802756	3.225968778	3.150860578	3.289801156	3.276805356	3.3331842	3.396443311	3.087410444	3.204372733	3.267631822	3.176661022	3.311779356	3.046702956	3.231893289	3.265720689	3.329361867	3.335477578	3.154300667	3.235333378	3.281965422	3.280054289	3.408865756	3.096583978	3.247946933	3.280054289	3.311779356	3.218706333
kefC	1.474209333	1.532690467	1.508036578	1.398145511	1.404643444	1.428341711	1.410376933	1.414963733	1.364700444	1.423563867	1.3561002	1.603403	1.6362748	1.552375289	1.390692044	1.423563867	1.520650311	1.4780316	1.364700444	1.449555444	1.490645156	1.592700511	1.563268844	1.494085244	1.3561002	1.404643444	1.440381933	1.532690467	1.486249511	1.3476912	1.410376933
folA	2.264851733	2.398823289	2.549804133	2.562799933	2.489411778	2.547510756	2.458451244	2.513110067	2.474695889	2.495145244	2.574649022	2.311674889	2.303648156	2.555919844	2.489029556	2.3560136	2.398823289	2.466478044	2.571782333	2.560506578	2.674793244	2.353720222	2.326581889	2.532030333	2.480620467	2.612107622	2.347604533	2.3560136	2.519034644	2.562799933	2.631792311
apaH	2.290843422	2.283007667	2.299061378	2.268291844	2.296576844	2.357733622	2.324861844	2.401498911	2.376080578	2.310145933	2.329639711	2.325052956	2.331933067	2.343400067	2.306705933	2.433606289	2.341680022	2.3711116	2.444499822	2.513110067	2.514447889	2.353911333	2.314923867	2.395765467	2.371493822	2.357733622	2.340151089	2.415068133	2.366142644	2.319128356	2.360026978
apaG	2.714354111	2.719514111	2.728687622	2.655108489	2.674793244	2.7437858	2.710914067	2.756399422	2.778759756	2.734994533	2.760603911	2.723909733	2.715500778	2.790226689	2.814498267	2.751430422	2.735950089	2.735950089	2.745696911	2.849281267	2.830360733	2.722571956	2.6889358	2.764043956	2.757354978	2.755061622	2.745696911	2.765572844	2.741492422	2.681100022	2.7002116
ksgA	2.779524222	2.792328956	2.750665978	2.780862044	2.777230822	2.795004622	2.783537667	2.8160272	2.8431656	2.811822667	2.870877178	2.769204022	2.778377511	2.856352489	2.889415289	2.928211667	2.780862044	2.780862044	2.838769889	2.8924732	2.9006912	2.771688489	2.761559467	2.809147111	2.8160272	2.843930067	2.773026289	2.857881422	2.833418578	2.765572844	2.838769889
pdxA	2.687789111	2.710914067	2.629881156	2.684731222	2.680144444	2.707473956	2.657210756	2.757354978	2.806089289	2.752386	2.766528444	2.730025467	2.701931622	2.723909733	2.820613911	2.818511644	2.701167156	2.720469689	2.712060756	2.8160272	2.820231689	2.705371689	2.723527511	2.7380524	2.797680244	2.738816844	2.7002116	2.817556089	2.775892978	2.729452111	2.733847844
surA	3.174367644	3.133278	3.100979622	3.132704667	3.139584822	3.108050822	3.107095244	3.129837889	3.140731511	3.088557156	3.129837889	3.078810156	3.108050822	3.150860578	3.111490844	3.175514311	3.1485672	3.135953622	3.140731511	3.128117822	3.133278	3.155638444	3.125059889	3.149904978	3.186599089	3.112446467	3.090468289	3.112446467	3.140731511	3.105948556	3.112446467
imp	3.026826978	3.034471578	2.963185733	2.984590556	2.977519333	3.036191578	2.987648356	2.978474911	3.048996311	3.028929267	3.030267044	3.008479911	2.999306444	2.984590556	2.960701244	3.052627489	3.047467422	2.980959378	3.033324889	3.046702956	2.986883911	3.038293889	2.986501689	2.976181533	3.002746533	2.985163911	2.972550356	2.992617378	2.982488289	2.979239378	2.983826089
djlA	1.891795511	2.085777111	2.036469467	2.090172733	2.072781267	2.062460978	1.971108089	2.097435133	2.079470289	2.056154244	2.122088867	2.014873444	2.107946378	2.093421733	2.006655533	2.056154244	2.038571756	2.084821533	2.208090667	2.141391511	2.165280911	2.045069644	2.036469467	2.109666422	2.098008489	2.132791333	1.896764444	2.100301844	2.131071289	2.056154244	2.088452711
yabP	1.973592556	2.040865111	1.853763556	1.850323489	1.904600133	1.862554844	1.961170133	1.928871756	1.973592556	1.762601667	1.778082067	2.144258244	2.087688244	1.937089689	1.941485356	1.994997489	1.861217022	1.907657956	1.838665511	1.612385467	1.822420689	1.970152533	1.9432054	1.900586756	1.811718267	1.837709933	1.974739267	2.004744378	1.881857489	1.877652889	1.898102267
yabQ	2.577706844	2.597009511	2.477562667	2.448130956	2.456540067	2.412201333	2.499540889	2.693140356	2.826538467	2.668677622	2.559168778	2.596436178	2.6014052	2.484442756	2.6889358	2.533177022	2.490558511	2.493043	2.435135178	2.212104044	2.307470378	2.438766422	2.513874533	2.532603689	2.440677556	2.489029556	2.760603911	2.607520822	2.499540889	2.497247489	2.475651511
rluA	1.666470956	1.745401444	1.767188444	1.851279067	1.863892622	1.9432054	1.659590844	1.981428356	1.887782022	1.891413267	1.778846533	1.647741689	1.641434911	1.769099556	1.7121474	1.731258889	1.7045028	1.8398122	1.978179378	2.038571756	1.956965622	1.734890067	1.709662889	1.817260533	1.8742128	1.9084224	1.621750022	1.685391289	1.820127289	1.808469311	1.846883489
hepA	2.100301844	2.136040311	2.175409956	2.254913756	2.192801444	2.247842533	2.077750289	2.414112533	2.198917133	2.238477889	2.202166089	2.051758556	2.108710822	2.148271689	2.040865111	2.046598533	2.164134244	2.1748366	2.345884533	2.486353956	2.442779778	2.131453533	2.125337822	2.148271689	2.215926378	2.234464489	2.080043644	2.152667356	2.140435933	2.143684911	2.2140152
polB	1.547215178	1.449555444	1.563268844	1.460449089	1.364700444	1.398145511	1.449555444	1.685391289	1.522752533	1.558490956	1.565562267	1.539379444	1.539379444	1.5044054	1.515107978	1.563268844	1.542628378	1.558490956	1.650035022	1.626527911	1.5777936	1.474209333	1.423563867	1.539379444	1.510903356	1.659590844	1.508036578	1.456244489	1.5777936	1.515107978	1.555624222
thiQ	1.784962178	2.018504578	2.010860022	2.115208756	2.1029774	2.049656333	2.023664689	2.037425044	2.053669733	2.086732689	2.103741867	2.042394044	2.025002489	2.0941862	2.080617	2.089408267	2.004362133	2.040100644	2.1973882	2.244975822	2.274216356	2.017931244	2.060549844	2.084821533	2.108710822	2.124764489	1.996144156	2.090172733	2.1169288	2.1169288	2.076985822
thiP	2.282625444	2.328875244	2.322950689	2.407423467	2.392134333	2.420419311	2.340724422	2.4202282	2.430548378	2.483869422	2.476224844	2.3711116	2.342444511	2.416405956	2.4202282	2.446028733	2.361938111	2.388312067	2.512154489	2.567386711	2.515594556	2.373213844	2.336328711	2.443544244	2.468198067	2.412201333	2.363658111	2.4251972	2.457495644	2.415068133	2.405703467
tbpA	2.826538467	2.877566222	2.879477356	2.989750667	2.943883089	2.968919178	2.916553667	2.897060044	2.993764111	2.998159733	3.089130511	2.921904844	2.904513489	2.985163911	2.915789178	2.990706244	2.882152956	2.929167244	3.018226778	3.062374356	2.987648356	2.890944267	2.905277933	3.010773267	3.011919978	2.964905733	2.909673533	2.926682756	2.993764111	2.985163911	2.952101067
sgrR	1.607798667	1.603403	1.621750022	1.596713956	1.603403	1.683288956	1.580278111	1.624616733	1.634745889	1.661693133	1.688066911	1.542628378	1.621750022	1.592700511	1.6960938	1.732214444	1.612385467	1.603403	1.532690467	1.569002333	1.594611689	1.558490956	1.565562267	1.563268844	1.569002333	1.547215178	1.6295858	1.497525289	1.580278111	1.626527911	1.609900933
setA	1.4780316	1.381327444	1.490645156	1.3561002	1.460449089	1.6295858	1.470195911	1.095801711	1.249649289	1.3476912	1.294561311	1.423563867	1.490645156	1.456244489	1.423563867	1.249649289	1.381327444	1.5044054	1.560784356	1.490645156	1.563268844	1.336033222	1.494085244	1.372918356	1.474209333	1.3476912	1.404643444	1.381327444	1.294561311	1.490645156	1.585247067
leuD	2.788315533	2.819467244	2.891135378	2.9572612	2.945411978	3.037529422	2.998159733	3.176661022	3.001408733	3.013831089	3.186599089	2.895339956	2.982488289	2.999306444	2.796724667	2.803222533	2.801311422	2.914260267	2.820613911	2.801884756	2.835712022	2.836858756	2.864570378	2.854441333	2.8924732	3.114357578	2.910629111	2.792328956	2.890179778	2.9559234	3.015360044
leuC	3.043836244	3.124104333	3.101744067	3.124104333	3.1485672	3.260560533	3.135953622	3.355162422	3.193479178	3.247946933	3.355162422	3.107095244	3.157358511	3.119135422	3.054538667	3.062374356	3.060654356	3.100979622	3.043836244	3.008479911	2.976754889	3.132704667	3.164047467	3.084925911	3.096583978	3.227115444	3.098304022	3.077281222	3.066961089	3.142642689	3.149904978
leuB	3.027209222	3.220044156	3.155638444	3.083779178	3.149904978	3.297636822	3.1686342	3.439252933	3.216030733	3.262089467	3.345415533	3.185452378	3.205137222	3.119708778	3.078810156	3.036191578	3.117797644	3.094099467	3.019373489	2.994337467	2.943883089	3.210297311	3.186025733	3.086454889	3.057978689	3.245271311	3.091232733	3.070210044	3.050334089	3.122575444	3.100979622
leuA	2.798826911	3.000070911	2.916553667	2.911775778	2.946176444	3.015360044	2.999306444	3.177425489	2.9247716	3.015360044	3.109770844	2.960701244	2.964905733	2.893811	2.830360733	2.755443844	2.9356652	2.908335733	2.845841222	2.670779867	2.717985222	2.988412844	2.964905733	2.8431656	2.817173867	2.965861311	2.897060044	2.774937422	2.856352489	2.933945133	2.908335733
leuL	2.218410889	2.297532467	2.357351378	2.331359733	2.358498067	2.320848378	2.297532467	2.420419311	2.2732608	2.344355622	2.559742133	2.1543874	2.232171089	2.0637988	2.296576844	2.446984289	2.098581844	2.263896178	2.038571756	2.188788022	2.355058044	1.958303444	2.351617978	2.060549844	2.272496356	2.512536733	2.376845067	2.030927089	2.149609489	2.422521578	2.456540067
ilvI	2.920758133	3.047467422	3.024724733	2.907189044	2.961847956	2.910629111	3.021666844	3.057978689	2.959172333	2.971403689	2.9247716	2.965861311	3.068298889	3.000070911	2.850427956	2.995293044	2.988412844	3.004657667	2.982488289	2.859028111	2.890944267	2.997204178	3.065241067	3.011919978	2.986501689	2.998159733	2.979239378	2.992999622	2.946176444	2.926300533	2.953056667
ilvH	2.938723067	3.013831089	2.985163911	2.912922444	2.949425422	2.926300533	2.9572612	3.002746533	2.941207533	2.999306444	2.885975222	2.953056667	3.033324889	2.9356652	2.851383533	3.005613222	2.989750667	2.995293044	2.972550356	2.839534356	2.847561267	2.980959378	3.007524333	2.976754889	2.951145489	2.942736422	2.967199133	3.028929267	2.983826089	2.873935067	2.954394467
fruR	2.377418422	2.283772156	2.329639711	2.201401644	2.249562578	2.401498911	2.325052956	2.263896178	2.273451911	2.301928133	2.306705933	2.260264978	2.314923867	2.281669844	2.316070533	2.307279267	2.329639711	2.328875244	2.346266756	2.283772156	2.338239889	2.280140956	2.305941489	2.322377311	2.321995089	2.300016978	2.294665689	2.290843422	2.328875244	2.198917133	2.256251578
mraZ	2.836667644	2.780862044	2.777230822	2.630836711	2.716838556	2.7959602	2.835712022	2.625103378	2.605036378	2.535852644	2.5492308	2.738816844	2.770924022	2.742448	2.682055622	2.644788267	2.701931622	2.743403578	2.753150489	2.683584556	2.777804178	2.754297178	2.733847844	2.752386	2.632747911	2.685686822	2.721616378	2.618223289	2.777230822	2.696389289	2.750665978
mraW	2.6417304	2.597582867	2.574649022	2.563564378	2.576560156	2.670779867	2.595098356	2.554008711	2.571017867	2.519799089	2.4767982	2.604463022	2.568724511	2.514447889	2.570635644	2.588027111	2.630836711	2.569297844	2.554008711	2.587453778	2.557066511	2.580382444	2.577897956	2.563564378	2.535852644	2.524576911	2.608476422	2.5283992	2.573120111	2.593760511	2.5492308
ftsL	2.629881156	2.560506578	2.485589444	2.484442756	2.532030333	2.561653244	2.558404311	2.513874533	2.6054186	2.466286933	2.386592022	2.537381578	2.5261058	2.458833489	2.502789844	2.551524178	2.631027844	2.538719422	2.545599578	2.513874533	2.500496489	2.603889689	2.482340489	2.533177022	2.493043	2.429019467	2.5261058	2.471255867	2.547510756	2.516359	2.501069822
ftsI	2.265807333	2.2096196	2.192036956	2.201592756	2.2400068	2.303648156	2.201401644	2.137951444	2.244975822	2.206752867	2.165280911	2.223953178	2.213632956	2.1484628	2.211912933	2.241153489	2.238095644	2.143111578	2.164325356	2.194330378	2.1973882	2.215926378	2.192801444	2.1543874	2.242109089	2.132982444	2.295239067	2.172352111	2.193565889	2.244020244	2.173689889
murE	2.630836711	2.582102511	2.550377489	2.521519111	2.564328867	2.629881156	2.587453778	2.580764689	2.527634711	2.503554311	2.511390044	2.617076578	2.613636533	2.582675844	2.495145244	2.576560156	2.583440289	2.551524178	2.6014052	2.561079911	2.589173778	2.585733733	2.608476422	2.573884556	2.536234911	2.495718578	2.543497311	2.587453778	2.600449622	2.541777267	2.577133489
murF	2.6889358	2.612107622	2.581146933	2.583822511	2.623192222	2.728687622	2.587644889	2.595098356	2.623192222	2.589747111	2.596436178	2.605036378	2.614209867	2.6107698	2.551524178	2.672882133	2.6316012	2.605800822	2.652815111	2.662944133	2.654152911	2.592231578	2.579044622	2.627014489	2.587453778	2.513110067	2.634850156	2.642494867	2.621663311	2.6090498	2.619178867
mraY	2.445264289	2.3711116	2.329830822	2.357351378	2.393089911	2.442779778	2.393089911	2.414303667	2.384680844	2.353720222	2.307279267	2.382769689	2.360026978	2.363658111	2.316834978	2.395192133	2.380667444	2.396912156	2.435708533	2.433606289	2.394427689	2.408379044	2.377418422	2.351617978	2.371684933	2.3240974	2.3560136	2.386592022	2.426726089	2.366715978	2.405894578
murD	2.450997689	2.465331378	2.366715978	2.414112533	2.401498911	2.485589444	2.436472978	2.401881133	2.376845067	2.328875244	2.329830822	2.469918089	2.433606289	2.353720222	2.334608689	2.371684933	2.504509889	2.421566022	2.473167	2.4511888	2.405703467	2.508905533	2.447557622	2.419463756	2.407805711	2.319128356	2.4202282	2.472020311	2.438766422	2.416405956	2.431312867
ftsW	2.274216356	2.201592756	2.076794711	2.095524	2.088452711	2.184392378	2.172352111	2.115208756	2.172352111	2.148271689	2.020797978	2.224717622	2.151711778	2.103741867	2.115208756	2.171396533	2.224717622	2.100301844	2.2096196	2.181334556	2.213632956	2.216881956	2.151711778	2.1196044	2.1425382	2.084821533	2.166427578	2.188214667	2.2306422	2.1012574	2.214779689
murG	2.471255867	2.416405956	2.316070533	2.331933067	2.3325064	2.443544244	2.458833489	2.3839164	2.398823289	2.336710956	2.252047067	2.470682533	2.398823289	2.405703467	2.399969956	2.372258289	2.429019467	2.358498067	2.4571134	2.382769689	2.413156933	2.381623022	2.336328711	2.404747911	2.372258289	2.329830822	2.428063911	2.389458733	2.439530867	2.336328711	2.416405956
murC	2.540057222	2.561079911	2.550568622	2.545599578	2.532603689	2.613636533	2.570062311	2.557830978	2.499540889	2.484442756	2.433606289	2.548275222	2.577706844	2.547510756	2.489411778	2.552097511	2.564328867	2.593760511	2.595098356	2.577706844	2.619943311	2.552097511	2.561653244	2.540821689	2.544261756	2.533559244	2.544261756	2.551524178	2.573693444	2.542541711	2.560506578
ddlB	2.590511578	2.597582867	2.559168778	2.553053111	2.543497311	2.588027111	2.588027111	2.605036378	2.517505689	2.552097511	2.433988511	2.646508289	2.637334756	2.591276022	2.571017867	2.545599578	2.608476422	2.579044622	2.607520822	2.595480578	2.572355667	2.586115978	2.591276022	2.581720267	2.556684289	2.534132578	2.594525	2.595480578	2.581720267	2.575222356	2.561079911
ftsQ	2.732318889	2.680144444	2.605036378	2.511390044	2.533177022	2.588409333	2.679188867	2.618223289	2.591276022	2.542541711	2.469153622	2.7302166	2.674793244	2.650712844	2.648992822	2.577133489	2.693140356	2.606756378	2.666957556	2.5283992	2.604463022	2.668486511	2.6130632	2.602934089	2.536617133	2.554773156	2.642494867	2.624721156	2.629881156	2.569297844	2.625103378
ftsA	2.820231689	2.773981867	2.741492422	2.7002116	2.703651667	2.7078562	2.825009556	2.757928333	2.722571956	2.718749667	2.623192222	2.809147111	2.797680244	2.7533416	2.725056444	2.706327267	2.801884756	2.7437858	2.762323933	2.696389289	2.706327267	2.784302111	2.782964333	2.753150489	2.717220778	2.694095911	2.761559467	2.765763978	2.786213311	2.730025467	2.7069006
ftsZ	3.423963733	3.340255467	3.293050067	3.296681222	3.294005644	3.300312467	3.352104556	3.229217667	3.247946933	3.2626628	3.231893289	3.416701444	3.378669533	3.360704711	3.3058548	3.278716489	3.338344311	3.302414711	3.288081111	3.250240289	3.276805356	3.360704711	3.3371976	3.3475178	3.343504378	3.267631822	3.402558956	3.385549622	3.355162422	3.3058548	3.321717267
lpxC	3.405234578	3.318468333	3.3371976	3.297636822	3.318468333	3.231893289	3.416701444	3.250240289	3.257884933	3.216604067	3.188510244	3.317321644	3.270498556	3.317321644	3.238200067	3.256356022	3.391091978	3.378669533	3.3949144	3.343504378	3.3637626	3.405234578	3.3475178	3.401030022	3.362042578	3.314646089	3.391091978	3.303943622	3.376567289	3.3421666	3.3637626
secM	3.114357578	3.006759889	3.036191578	2.931269511	2.933945133	2.933945133	3.084925911	2.881006267	2.976181533	2.921904844	2.9484698	3.053200867	3.069445578	3.0711656	3.022431378	2.933945133	2.996057489	2.954394467	3.028929267	2.983826089	3.075752333	2.971403689	2.952101067	3.040778378	3.046129622	2.999306444	3.052627489	2.969683622	3.052627489	3.029311489	3.060654356
secA	3.028929267	3.068298889	3.055303133	3.095246178	3.083779178	3.038293889	3.022431378	3.043836244	3.120664333	3.074032311	3.090468289	3.063903267	3.083779178	3.0564498	2.961083489	2.973123711	3.048996311	3.101744067	3.159269689	3.138247022	3.080148	3.028929267	3.072885644	3.158314089	3.188510244	3.047467422	3.077281222	3.159269689	3.117797644	3.052627489	3.069445578
mutT	1.558490956	1.497525289	1.390692044	1.788593356	1.868670422	1.931738533	1.596713956	1.641434911	1.7045028	1.596713956	1.585247067	1.580278111	1.592700511	1.656532933	1.697049356	1.756103822	1.274494267	1.645830533	1.7738774	1.775215267	1.735654511	1.364700444	1.522752533	1.542628378	1.659590844	1.668382067	1.722467578	1.5248548	1.642963822	1.7121474	1.7121474
yacG	2.226819867	2.252811533	2.278038711	2.268674067	2.225864311	2.222806489	2.223953178	2.374360533	2.233317778	2.2759364	2.252811533	2.219366444	2.2140152	2.239051222	2.1169288	2.2715408	2.225290978	2.341680022	2.308043711	2.296767956	2.330213044	2.305941489	2.316070533	2.258927156	2.250900378	2.235037844	2.167956467	2.260264978	2.230833311	2.179041156	2.1861124
yacF	2.489029556	2.473931444	2.512154489	2.393089911	2.439530867	2.469918089	2.491896311	2.514447889	2.4202282	2.353911333	2.427681667	2.404747911	2.446028733	2.477562667	2.368627133	2.559168778	2.456540067	2.493616333	2.572355667	2.529163644	2.557830978	2.468198067	2.436472978	2.517505689	2.469153622	2.412392444	2.385827533	2.387165378	2.509096644	2.422712689	2.447366511
coaE	2.242109089	2.129351244	2.105844133	2.1169288	2.164134244	2.260838311	2.172734333	2.121324422	2.119222178	2.119986622	2.079470289	2.179041156	2.160120822	2.115208756	2.190508044	2.232171089	2.164325356	2.091892756	2.198917133	2.250900378	2.227775467	2.112533111	2.098008489	2.184965733	2.2096196	2.125146711	2.150947311	2.080617	2.131453533	2.171396533	2.136040311
guaC	2.480620467	2.526296911	2.521519111	2.512154489	2.472975889	2.554008711	2.534132578	2.442779778	2.579044622	2.614209867	2.585733733	2.496674156	2.513874533	2.515594556	2.503554311	2.756399422	2.521519111	2.552097511	2.521519111	2.530310333	2.455202244	2.566813356	2.536234911	2.564328867	2.573120111	2.534705933	2.460553511	2.453864422	2.5649022	2.517505689	2.476224844
nadC	2.512154489	2.507949956	2.551524178	2.493043	2.506421067	2.554773156	2.515594556	2.515594556	2.409907978	2.5199902	2.520754644	2.471255867	2.526296911	2.523048	2.348560111	2.395765467	2.529163644	2.585733733	2.512536733	2.514447889	2.501069822	2.523430222	2.555728733	2.533177022	2.557066511	2.513874533	2.486353956	2.485589444	2.482340489	2.508905533	2.4571134
ampD	2.219366444	2.160120822	2.2172642	2.105844133	2.0611232	2.062843222	2.187259067	2.090172733	2.095524	2.077750289	2.053669733	2.135275867	2.277083133	2.231788867	2.1543874	2.099346289	2.225864311	2.181907889	2.199490467	2.051758556	2.153049578	2.179805644	2.223953178	2.198917133	2.130306822	2.145022711	2.211912933	2.106608578	2.132026889	2.075456889	2.123044467
ampE	1.952761111	1.995379711	2.002259867	1.909569111	1.964227978	1.872301622	1.982383933	1.970152533	1.930782889	1.902689022	1.920653733	1.923711578	1.975694867	1.947409867	1.873639444	1.899057822	1.943778733	1.959641222	1.941485356	1.820891756	1.966521378	1.990028533	1.968623622	2.014873444	1.9432054	1.960405667	2.036469467	1.896764444	1.962890178	1.920653733	1.935943
aroP	3.329361867	3.293050067	3.264573978	2.985163911	3.188510244	3.152389467	3.2735564	3.155638444	3.015360044	3.060654356	3.005613222	3.318468333	3.315601644	3.300312467	3.378669533	3.238200067	3.295916778	3.176661022	3.166723044	3.120664333	3.119135422	3.3475178	3.300312467	3.197492622	3.212017311	3.012875533	3.232848911	3.1611808	3.222146444	2.986501689	2.967199133
pdhR	2.566813356	2.508905533	2.505847733	2.291990089	2.416405956	2.529163644	2.559168778	2.2732608	2.377418422	2.387165378	2.364995956	2.530310333	2.514447889	2.504509889	2.626058933	2.581146933	2.511390044	2.427681667	2.522092444	2.653579578	2.654344022	2.509096644	2.455393378	2.469153622	2.5261058	2.448130956	2.461126844	2.491896311	2.500305378	2.4229038	2.4571134
aceE	4.041838356	4.009731067	4.029989178	3.860088089	3.926213844	3.9090134	3.980490467	3.938445267	3.876524	3.847665556	3.836772067	4.022917956	4.046998422	4.022917956	3.997308622	3.932329511	4.016228933	4.029989178	3.997308622	4.046998422	3.974183644	4.009731067	4.0515852	4.076047978	4.016228933	3.959085622	4.016228933	4.035531533	4.016228933	3.9090134	3.847665556
aceF	3.865630422	3.9145558	3.926213844	3.764912844	3.841932089	3.796064511	3.8818752	3.822438511	3.693053578	3.747330289	3.697640333	3.886461933	3.920098178	3.9090134	3.832567578	3.810398111	3.841932089	3.920098178	3.870981622	3.9145558	3.865630422	3.886461933	3.920098178	3.938445267	3.8818752	3.782304267	3.876524	3.9518232	3.9090134	3.7998868	3.764912844
lpd	3.7522992	3.742743556	3.757077111	3.648141578	3.657888422	3.716560756	3.7345256	3.651390511	3.634381333	3.676808867	3.638776956	3.7522992	3.796064511	3.7998868	3.764912844	3.770072889	3.7522992	3.747330289	3.776188556	3.822438511	3.815749422	3.688466867	3.7522992	3.738539022	3.712547311	3.716560756	3.742743556	3.786126644	3.712547311	3.676808867	3.693053578
acnB	3.573033356	3.5600376	3.577046844	3.685217956	3.577046844	3.522961356	3.5703578	3.707578289	3.716560756	3.791286711	3.716560756	3.5600376	3.676808867	3.688466867	3.6641952	3.6018918	3.591189333	3.6641952	3.648141578	3.6548306	3.629603444	3.609154156	3.6615196	3.594629444	3.676808867	3.697640333	3.5843092	3.668781933	3.622723289	3.697640333	3.673177644
yacL	2.128204578	2.317599422	2.338622111	2.340724422	2.375316111	2.231788867	2.286638867	2.3586892	2.3240974	2.261793867	2.253193756	2.260838311	2.277274244	2.281860956	2.179805644	2.162987578	2.298488044	2.3095726	2.312248244	2.252047067	2.274980844	2.306705933	2.327155222	2.343400067	2.292754533	2.262940578	2.261793867	2.260838311	2.2732608	2.3095726	2.312248244
speD	3.294005644	3.360704711	3.294005644	3.254635978	3.238200067	3.420905956	3.3371976	3.378669533	3.289801156	3.274703089	3.2227198	3.345415533	3.3058548	3.301650244	3.340255467	3.185452378	3.340255467	3.318468333	3.348282267	3.522961356	3.5067166	3.413070244	3.288081111	3.354015733	3.345415533	3.315601644	3.423963733	3.448999889	3.329361867	3.284832156	3.246417978
speE	3.223866533	3.374656156	3.329361867	3.222146444	3.240111222	3.405234578	3.427021556	3.326686244	3.290374489	3.217559622	3.247946933	3.3587936	3.317321644	3.362042578	3.423963733	3.177998844	3.283112111	3.307001489	3.296681222	3.573033356	3.5843092	3.362042578	3.274703089	3.355162422	3.322672844	3.3637626	3.439252933	3.416701444	3.3421666	3.294005644	3.314646089
yacC	2.318746133	2.416597067	2.445264289	2.414303667	2.393281022	2.460553511	2.382769689	2.367862667	2.527634711	2.511390044	2.536234911	2.3839164	2.481002689	2.484825	2.437046333	2.522092444	2.4571134	2.428063911	2.4251972	2.495145244	2.443544244	2.364231467	2.463993556	2.464566911	2.602169644	2.548657467	2.340724422	2.308043711	2.477562667	2.478518222	2.491896311
cueO	2.319128356	2.441633111	2.497247489	2.202166089	2.439721978	2.575222356	2.246122533	2.817173867	2.385063067	2.316070533	2.342444511	2.347604533	2.3240974	2.364231467	2.317599422	2.619561089	2.299061378	2.280140956	2.393854356	2.3839164	2.523048	2.382769689	2.403792311	2.469918089	2.373213844	2.381623022	2.395001022	2.291990089	2.317599422	2.134702533	2.360600311
gcd	1.962890178	1.978179378	1.965948044	2.096670689	1.992321867	1.766041733	1.9296362	2.1484628	2.130306822	2.1484628	2.123044467	1.935943	2.025958067	2.014873444	1.9432054	2.072781267	2.004744378	1.966521378	1.893324422	2.1425382	2.1543874	2.066092222	2.125911178	1.808469311	1.955245622	2.004362133	1.897528911	1.897528911	1.933076333	2.0320738	2.000539822
hpt	2.774937422	2.856352489	2.916744778	2.850427956	2.876801756	2.758692778	2.916744778	2.865717067	2.789271089	2.735376756	2.741492422	2.859028111	2.865717067	2.907189044	2.821951733	2.831316333	2.907189044	2.941971978	2.959172333	2.928211667	2.960701244	2.863423711	2.8924732	2.919802556	2.862850356	2.902220089	2.808382667	2.7380524	2.873935067	2.831316333	2.881006267
can	3.162327467	3.182776711	3.265720689	3.573033356	3.427021556	3.132704667	3.197492622	3.483400489	3.5067166	3.529459178	3.634381333	3.174367644	3.281965422	3.243169067	3.192332489	3.280054289	3.197492622	3.232848911	3.236480067	3.190230267	3.119708778	3.212017311	3.289801156	3.1984482	3.281965422	3.5466596	3.1686342	3.162327467	3.243169067	3.5317526	3.4853116
yadG	2.631027844	2.655108489	2.666957556	2.564328867	2.5649022	2.530310333	2.638099222	2.626058933	2.533559244	2.474695889	2.497247489	2.6054186	2.629881156	2.599876267	2.571782333	2.598729578	2.651668422	2.662944133	2.589747111	2.535852644	2.589747111	2.622236644	2.639819244	2.6107698	2.557830978	2.514447889	2.587453778	2.566048889	2.6014052	2.5261058	2.541777267
yadH	2.266380689	2.305941489	2.330213044	2.226819867	2.193565889	2.1029774	2.267527378	2.206752867	2.0460252	2.1209422	2.114253156	2.248224778	2.304794822	2.270776333	2.126293422	2.146742733	2.300016978	2.309763711	2.247842533	2.203503867	2.228731022	2.314923867	2.327155222	2.228731022	2.167956467	2.133364689	2.212104044	2.283007667	2.260264978	2.144258244	2.242109089
yadE	1.494085244	1.4780316	1.565562267	1.390692044	1.423563867	1.390692044	1.364700444	1.5044054	1.3561002	1.294561311	1.440381933	1.508036578	1.465800267	1.5777936	1.372918356	1.520650311	1.490645156	1.449555444	1.549317422	1.532690467	1.612385467	1.390692044	1.470195911	1.470195911	1.336033222	1.390692044	1.274494267	1.460449089	1.5044054	1.494085244	1.500392
panD	2.744359133	2.9356652	2.926300533	3.020520178	2.981723844	3.003702089	2.885975222	2.969683622	3.0591254	3.074796778	3.114357578	2.835712022	3.000070911	2.894384378	2.876037311	2.974461489	2.937003022	2.981723844	3.060654356	2.984590556	2.891135378	2.9356652	3.043836244	2.987648356	3.089130511	3.004657667	2.801311422	2.928211667	2.974461489	3.040778378	2.973123711
panC	2.897060044	2.907189044	2.8924732	2.851383533	2.905277933	2.9356652	2.928211667	2.848516822	2.8712594	2.904513489	2.847561267	2.903366778	2.917509222	2.937003022	2.8525302	2.928785022	2.872406133	2.8924732	2.932798422	2.864570378	2.8525302	2.910629111	2.882726289	2.888077467	2.903366778	2.879477356	2.911775778	2.993764111	2.902220089	2.817556089	2.857881422
panB	3.302414711	3.264573978	3.222146444	3.227115444	3.3501934	3.444986422	3.253107022	3.098304022	3.170354244	3.1611808	3.232848911	3.2735564	3.294005644	3.2735564	3.246417978	3.418803733	3.257884933	3.207812778	3.220044156	3.284832156	3.235333378	3.264573978	3.257884933	3.290374489	3.309677111	3.180292244	3.2626628	3.284832156	3.281965422	3.238200067	3.240111222
pcnB	2.850427956	2.820231689	2.782964333	2.8160272	2.787359978	2.915789178	2.8160272	2.887313	2.914642511	2.893811	2.910629111	2.803222533	2.778759756	2.8160272	2.865717067	2.9356652	2.845841222	2.813351556	2.889415289	2.985163911	2.961083489	2.827494044	2.825009556	2.867819333	2.928211667	2.826538467	2.8137338	2.848516822	2.879477356	2.869157133	2.865717067
yadB	1.520650311	1.3561002	1.398145511	1.433884022	1.650035022	1.825669644	1.456244489	1.549317422	1.5248548	1.520650311	1.486249511	1.3561002	1.381327444	1.433884022	1.486249511	1.390692044	1.364700444	1.494085244	1.574162444	1.689404756	1.772730689	1.510903356	1.3476912	1.497525289	1.528294867	1.449555444	1.510903356	1.552375289	1.565562267	1.404643444	1.569002333
dksA	2.867819333	2.745696911	2.773981867	2.789271089	2.746461378	2.744359133	2.790608911	2.683966778	2.865717067	2.769204022	2.777230822	2.749328156	2.689891378	2.7002116	2.698682689	2.757354978	2.990706244	2.800355822	2.853294644	2.735376756	2.698109356	2.8525302	2.754297178	2.804942578	2.787359978	2.755443844	2.746461378	2.7380524	2.804178111	2.755061622	2.766528444
sfsA	2.409907978	2.329639711	2.385063067	2.393281022	2.367862667	2.290843422	2.3839164	2.312248244	2.334608689	2.310145933	2.411436867	2.3560136	2.3325064	2.416597067	2.388312067	2.318555022	2.313586022	2.3586892	2.407805711	2.345884533	2.3560136	2.2715408	2.328875244	2.413156933	2.388312067	2.417552622	2.395192133	2.316834978	2.3839164	2.398823289	2.389458733
hrpB	1.743681356	1.829300844	1.772730689	1.810189333	1.812482711	1.877652889	1.814584978	1.919889244	1.855865844	1.9432054	1.808469311	1.798340267	1.811144911	1.770055111	1.801206978	1.889119867	1.805220356	1.761646067	1.808469311	1.889119867	1.883577489	1.823949622	1.799295822	1.754957156	1.820891756	1.777317556	1.766041733	1.761646067	1.775215267	1.8398122	1.803118133
mrcB	1.999393156	2.064372156	2.084821533	2.177129978	2.149036156	2.092657244	2.032838244	2.122088867	2.136040311	2.106608578	2.129351244	2.075456889	2.118648844	2.1484628	2.041247333	2.109666422	2.088452711	2.100875178	2.148271689	2.157254111	2.145596044	2.086541556	2.107946378	2.109857533	2.1748366	2.175409956	2.025958067	2.100875178	2.1209422	2.156298556	2.215161911
fhuA	2.652815111	2.720469689	2.676322178	2.631027844	2.667722044	2.729452111	2.745696911	2.571782333	2.510434444	2.536234911	2.568724511	2.725056444	2.682055622	2.658166311	2.530310333	2.4674336	2.744932467	2.663326356	2.662944133	2.5199902	2.510434444	2.682055622	2.658166311	2.666957556	2.633130133	2.594525	2.700402711	2.557830978	2.666957556	2.627587822	2.626058933
fhuC	2.179805644	2.229877733	2.176365533	2.155725178	2.132026889	2.205415067	2.278038711	2.194903711	2.025002489	2.053669733	2.014873444	2.195285933	2.252047067	2.1748366	2.091892756	2.033984956	2.238477889	2.192036956	2.222233156	2.106608578	2.1169288	2.196241511	2.193565889	2.219366444	2.142920467	2.109666422	2.159165244	2.118075489	2.217455311	2.145022711	2.143684911
fhuD	1.7045028	1.677746689	1.728392133	1.790504511	1.7045028	1.931929644	1.8025448	1.800060289	1.734890067	1.737374511	1.674115489	1.764321733	1.795855711	1.816113867	1.786108844	1.771010689	1.706222844	1.772730689	1.848985711	1.748650378	1.744636956	1.656532933	1.669910956	1.790504511	1.841532222	1.669910956	1.821465089	1.700298289	1.8321676	1.741579089	1.764321733
hemL	2.875463978	2.964905733	2.992617378	2.9392964	2.9356652	2.863423711	2.946749778	2.961847956	2.866863756	2.937767511	2.911775778	2.9224782	2.992617378	2.946176444	2.8412544	2.777230822	2.997204178	2.974461489	2.992999622	2.916553667	2.919038111	2.947705356	2.969683622	2.937003022	2.937003022	2.909673533	2.885975222	2.885975222	2.9572612	2.950572111	2.993764111
clcA	1.810189333	1.821465089	1.7920334	1.7121474	1.770055111	1.739476844	1.771010689	1.761646067	1.656532933	1.738330089	1.689404756	1.765086178	1.834078756	1.693227044	1.813629378	1.7574416	1.747503667	1.719218644	1.673733222	1.724378711	1.846883489	1.796620178	1.777317556	1.728392133	1.769099556	1.715587422	1.6987694	1.626527911	1.726672111	1.682142289	1.7738774
yadR	2.520754644	2.6552996	2.639819244	3.013831089	2.917509222	2.709385156	2.620325533	2.875463978	2.882726289	2.845841222	2.893811	2.657210756	2.690846933	2.659504089	2.572355667	2.686642422	2.639819244	2.761559467	2.680144444	2.783728778	2.675557689	2.734612289	2.773026289	2.694095911	2.770159578	2.654152911	2.660268533	2.700402711	2.709385156	2.907189044	2.787359978
yadS	1.423563867	1.364700444	1.600918467	1.381327444	1.5044054	1.580278111	1.497525289	1.482618378	1.372918356	1.560784356	1.520650311	1.398145511	1.336033222	1.508036578	1.528294867	1.6987694	1.460449089	1.542628378	1.624616733	1.6295858	1.783433267	1.515107978	1.095801711	1.594611689	1.532690467	1.560784356	1.423563867	1.482618378	1.612385467	1.440381933	1.624616733
btuF	2.252047067	2.188788022	2.211148489	2.246122533	2.257780489	2.266380689	2.246122533	2.384107511	2.317599422	2.329639711	2.297532467	2.219748667	2.242682422	2.3439734	2.318555022	2.416405956	2.216881956	2.229877733	2.222806489	2.409907978	2.338622111	2.196623756	2.161649733	2.295239067	2.346840089	2.308043711	2.3240974	2.409143511	2.342444511	2.232744422	2.274216356
pfs	2.996057489	3.023769178	3.0564498	3.040778378	3.031987067	3.052627489	3.068298889	2.946749778	3.002746533	3.048996311	3.1455094	3.002746533	3.0564498	3.048996311	3.023769178	3.158314089	3.062374356	3.023769178	2.923242667	3.036191578	3.013831089	2.998159733	3.047467422	2.998159733	3.046702956	3.022431378	3.099068489	2.994337467	3.004657667	3.053200867	3.062374356
dgt	1.954290044	1.904600133	1.935943	1.917787	1.896764444	1.837709933	1.930782889	1.912244711	1.9432054	1.968623622	1.911098044	1.937089689	1.997099778	1.889119867	1.8742128	1.803118133	1.895426667	1.925240489	1.956965622	1.890266556	1.865803733	1.911098044	1.960405667	1.946836511	1.921991533	1.861217022	1.964801333	1.881857489	1.869434911	1.895426667	1.855865844
degP	2.744932467	2.781435378	2.810867111	2.718749667	2.657210756	2.576560156	2.796724667	2.7380524	2.651859556	2.431312867	2.4974386	2.716265222	2.738816844	2.600449622	2.469918089	2.456540067	2.916553667	2.920758133	2.764043956	2.472020311	2.395001022	2.799209133	2.810484889	2.793857911	2.573693444	2.473931444	2.643068222	2.664855289	2.709576267	2.668486511	2.656446289
yaeH	2.548275222	2.276318644	2.3240974	2.2373312	2.226819867	2.223953178	2.384107511	2.1484628	2.256251578	2.221850911	2.230259956	2.287021089	2.223953178	2.175409956	2.092657244	2.154578511	2.285683289	2.247078089	2.132982444	2.017931244	2.117693267	2.331168622	2.306705933	2.267527378	2.216881956	2.196241511	2.348560111	2.138715911	2.159165244	2.164134244	2.187259067
dapD	3.232848911	3.194817044	3.235333378	3.243933511	3.253107022	3.241831244	3.229217667	3.157167378	3.109770844	3.185452378	3.223866533	3.147802756	3.268969622	3.218706333	3.1455094	3.1455094	3.175514311	3.218706333	3.3501934	3.251387	3.256356022	3.124104333	3.229217667	3.264573978	3.232848911	3.3058548	3.236480067	3.231893289	3.191185822	3.197492622	3.256356022
glnD	2.532030333	2.544261756	2.530310333	2.375316111	2.419463756	2.453864422	2.559742133	2.558404311	2.463229089	2.440677556	2.435135178	2.554773156	2.543497311	2.556684289	2.530883667	2.373213844	2.530310333	2.5283992	2.426343867	2.384107511	2.426343867	2.514447889	2.482722711	2.5176968	2.469918089	2.448704289	2.503554311	2.390605422	2.50967	2.466286933	2.4401042
map	2.897251156	2.973123711	3.012875533	3.000070911	2.978474911	2.983826089	3.000070911	2.9224782	2.915789178	2.873935067	2.983826089	2.954394467	3.000835378	2.986501689	2.937003022	3.037529422	2.967199133	2.996057489	2.959554556	2.928785022	2.931842867	2.961847956	2.978474911	2.954394467	2.979239378	2.976181533	2.950572111	2.902220089	2.946749778	2.980959378	2.942736422
t44	3.997308622	3.926213844	4.1203866	3.9518232	3.974183644	3.959085622	4.103186244	3.980490467	4.009731067	3.920098178	4.003424311	3.832567578	3.894106533	3.966921289	4.046998422	3.966921289	3.901177689	3.966921289	3.938445267	3.9090134	3.980490467	3.860088089	3.932329511	4.016228933	4.009731067	4.1203866	3.974183644	3.847665556	3.997308622	3.966921289	3.9145558
rpsB	3.805238	3.894106533	3.9090134	3.865630422	3.8818752	3.932329511	3.9145558	3.854545667	3.810398111	3.865630422	3.841932089	3.901177689	3.901177689	3.9145558	3.932329511	3.894106533	3.932329511	3.865630422	3.901177689	3.854545667	3.886461933	3.854545667	3.854545667	3.865630422	3.886461933	3.876524	3.8818752	3.876524	3.894106533	3.841932089	3.854545667
tsf	3.657888422	3.815749422	3.791286711	3.742743556	3.822438511	3.870981622	3.796064511	3.782304267	3.673177644	3.693053578	3.685217956	3.810398111	3.712547311	3.805238	3.738539022	3.786126644	3.738539022	3.796064511	3.805238	3.770072889	3.796064511	3.786126644	3.730512111	3.7998868	3.757077111	3.707578289	3.805238	3.757077111	3.827025289	3.700698133	3.7345256
pyrH	3.125059889	3.311779356	3.301650244	3.1984482	3.295916778	3.3421666	3.254635978	3.251387	3.147802756	3.162327467	3.134615778	3.228262111	3.257884933	3.197492622	3.200359333	3.063138822	3.296681222	3.281965422	3.179145533	3.232848911	3.207812778	3.309677111	3.290374489	3.230555467	3.194817044	3.167869756	3.202270489	3.202843822	3.2227198	3.176661022	3.114357578
frr	3.0444096	3.1611808	3.166723044	3.149904978	3.150860578	3.209532844	3.179145533	3.234186711	3.216604067	3.150860578	3.167869756	3.175514311	3.158314089	3.170354244	3.0791924	3.078810156	3.243933511	3.243933511	3.225968778	3.191185822	3.191185822	3.223866533	3.174367644	3.134615778	3.157167378	3.125059889	3.127544444	3.135380267	3.180292244	3.091232733	3.115122044
dxr	2.207517333	2.253193756	2.192801444	2.2692474	2.3240974	2.454055556	2.211148489	2.236184533	2.224717622	2.270776333	2.291990089	2.225290978	2.292754533	2.288358911	2.258927156	2.281669844	2.267145156	2.2400068	2.328875244	2.377800689	2.356204711	2.262940578	2.257780489	2.278038711	2.302883711	2.235802311	2.174072133	2.308999267	2.308999267	2.268291844	2.331359733
ispU	2.548657467	2.582675844	2.530883667	2.5649022	2.623765578	2.660841867	2.621663311	2.536617133	2.597009511	2.590511578	2.512154489	2.605800822	2.526870267	2.577133489	2.618987733	2.619943311	2.6090498	2.553053111	2.595480578	2.536234911	2.599876267	2.611343156	2.520754644	2.5176968	2.536617133	2.555728733	2.526296911	2.501069822	2.601787422	2.598729578	2.592040467
cdsA	2.400734444	2.3990144	2.278229822	2.300590333	2.3586892	2.435135178	2.404747911	2.179041156	2.377800689	2.337666533	2.347604533	2.4251972	2.324861844	2.333270844	2.377800689	2.406467911	2.380858556	2.371493822	2.366142644	2.316070533	2.426726089	2.429592822	2.307279267	2.335373133	2.347604533	2.401881133	2.316834978	2.324861844	2.406467911	2.319319467	2.396912156
yaeL	2.6090498	2.644214911	2.532030333	2.584778133	2.595098356	2.6417304	2.603889689	2.559168778	2.6417304	2.624721156	2.586115978	2.646508289	2.601787422	2.566813356	2.709385156	2.629881156	2.671926578	2.563564378	2.623765578	2.577897956	2.590511578	2.651668422	2.571017867	2.590511578	2.651668422	2.583440289	2.595098356	2.544452867	2.602169644	2.621663311	2.611343156
yaeT	3.234186711	3.265720689	3.202270489	3.171692067	3.212972889	3.301650244	3.256356022	3.190230267	3.217559622	3.248711378	3.241831244	3.248711378	3.246417978	3.257884933	3.254635978	3.240111222	3.251387	3.209532844	3.210297311	3.1686342	3.217559622	3.238200067	3.209532844	3.231893289	3.2227198	3.228262111	3.281965422	3.241831244	3.209532844	3.188510244	3.241831244
hlpA	3.0791924	3.236480067	3.167869756	3.307001489	3.325157333	3.109770844	3.1984482	3.230555467	3.301650244	3.307001489	3.270498556	3.235333378	3.259413822	3.274703089	3.307001489	3.231893289	3.188510244	3.174367644	3.133278	3.223866533	3.164047467	3.240111222	3.240111222	3.174367644	3.246417978	3.236480067	3.313308267	3.254635978	3.201314911	3.260560533	3.212017311
lpxD	2.826920711	2.857881422	2.872406133	2.914260267	2.929167244	2.995293044	2.886166333	2.979239378	2.976754889	2.964905733	2.926300533	2.849281267	2.881006267	2.887313	2.899926756	2.953056667	2.947705356	2.9091002	2.973123711	2.929167244	2.932798422	2.928211667	2.9356652	2.879477356	2.914260267	2.931842867	2.851383533	2.980959378	2.909673533	2.885975222	2.974461489
fabZ	2.968919178	3.036191578	3.025680311	3.111490844	3.129837889	3.095246178	3.009817711	2.990706244	3.083779178	3.089130511	3.110535289	3.013831089	3.084925911	3.038293889	3.107095244	3.147802756	2.998159733	3.005613222	2.993764111	3.053200867	3.0591254	3.008479911	2.994337467	2.955158911	3.037529422	3.031987067	2.989750667	2.981723844	2.994337467	3.030267044	3.022431378
lpxA	2.532603689	2.623765578	2.6054186	2.733847844	2.728114267	2.682055622	2.560506578	2.677659956	2.723527511	2.662944133	2.694669244	2.597009511	2.555919844	2.557066511	2.596436178	2.673073244	2.672882133	2.677086622	2.667722044	2.727540933	2.640201489	2.633703467	2.659504089	2.598729578	2.660268533	2.629881156	2.617076578	2.608476422	2.612107622	2.654152911	2.683584556
lpxB	2.082337044	2.086350444	2.050611889	2.149609489	2.132791333	2.279185378	2.104888556	2.149036156	2.152667356	2.159165244	2.104888556	2.100301844	2.0637988	2.0544342	2.1543874	2.187641311	2.123044467	2.058638711	2.138715911	2.203886089	2.166427578	2.099346289	2.0611232	2.072781267	2.184392378	2.109857533	2.080617	2.1182666	2.132791333	2.135275867	2.174072133
rnhB	2.267145156	2.318555022	2.263896178	2.280140956	2.333270844	2.499540889	2.259500489	2.334608689	2.267145156	2.344546733	2.348560111	2.312248244	2.292945667	2.270967444	2.3347998	2.468198067	2.350853467	2.272114133	2.366715978	2.418699311	2.455393378	2.307279267	2.295239067	2.3439734	2.292945667	2.292754533	2.295430178	2.463229089	2.343400067	2.227775467	2.349324556
dnaE	1.879564067	1.880519622	1.783433267	1.881857489	1.964801333	2.1209422	1.911098044	1.952761111	1.849367933	1.838665511	1.861217022	1.912244711	1.926578333	1.955245622	2.028251422	2.100301844	1.930782889	1.897528911	2.010095556	2.0909372	2.118075489	1.882621933	1.816113867	1.901160133	1.956201178	1.9432054	1.949129911	2.012388911	1.963654644	1.904600133	2.002259867
accA	2.827494044	2.889415289	2.917509222	2.939487511	2.937003022	2.984590556	2.917509222	2.9626124	2.916553667	2.914260267	2.941207533	2.873170578	2.928785022	2.9572612	2.8160272	2.899926756	2.916744778	2.961083489	3.0444096	3.015360044	3.046702956	2.911775778	2.965861311	2.946749778	2.960701244	2.967199133	2.886166333	2.903366778	2.959172333	2.916553667	2.976181533
ldcC	1.844016733	1.690360311	1.616781089	1.444395356	1.673733222	1.781904378	1.7526638	1.470195911	1.624616733	1.482618378	1.5044054	1.690360311	1.673733222	1.618883311	1.574162444	1.522752533	1.6389504	1.592700511	1.381327444	1.486249511	1.465800267	1.685391289	1.616781089	1.565562267	1.482618378	1.410376933	1.723232022	1.569002333	1.539379444	1.497525289	1.465800267
yaeR	2.180761222	2.065136622	2.0941862	2.117693267	2.194330378	2.248224778	2.105079667	2.038571756	2.080043644	2.0693412	2.1748366	2.109666422	2.125146711	2.055007556	2.154578511	2.100875178	2.089408267	2.060549844	2.0544342	2.176365533	2.095524	2.0460252	2.137569222	2.039527311	2.143111578	2.206179511	2.135275867	2.013344511	2.0909372	2.136040311	2.136995889
tilS	1.880519622	2.041247333	2.037233933	2.1498006	2.096670689	2.152667356	1.993659689	2.104888556	2.0544342	2.133364689	2.080043644	2.029207	2.064372156	2.058638711	2.067430044	2.0347494	2.063225444	2.052140778	2.112533111	2.165280911	2.178085578	2.072781267	2.137951444	2.049656333	2.131071289	2.100875178	2.014873444	2.081381467	2.056918689	2.102021844	2.096670689
yaeQ	2.410863533	2.422712689	2.486353956	2.522092444	2.524194689	2.521519111	2.472020311	2.463993556	2.500305378	2.417552622	2.498011933	2.446028733	2.481576022	2.536617133	2.409143511	2.507376622	2.4571134	2.482340489	2.573120111	2.596436178	2.629881156	2.429783933	2.464566911	2.506421067	2.513110067	2.456540067	2.4026456	2.445264289	2.510434444	2.479091556	2.483869422
yaeJ	2.472020311	2.455202244	2.487309533	2.493616333	2.489985156	2.517505689	2.493043	2.490558511	2.544261756	2.512154489	2.451571022	2.446984289	2.458833489	2.515976778	2.4003522	2.407423467	2.4674336	2.503554311	2.590511578	2.568724511	2.612680978	2.439530867	2.465331378	2.506803289	2.5020254	2.449468756	2.412201333	2.5020254	2.530310333	2.457495644	2.447557622
nlpE	2.219748667	2.318746133	2.254913756	2.281669844	2.341680022	2.321612844	2.317599422	2.2373312	2.301737022	2.359071422	2.330213044	2.326199667	2.343400067	2.353911333	2.281669844	2.172352111	2.239051222	2.272496356	2.265807333	2.426726089	2.395192133	2.288358911	2.344546733	2.278229822	2.322377311	2.292945667	2.356204711	2.356204711	2.3095726	2.319701689	2.283007667
proS	2.875655089	3.083779178	3.086454889	3.133278	3.117797644	3.142260467	3.046129622	3.142260467	3.075752333	3.105948556	3.050334089	3.019373489	3.070210044	3.086454889	2.970830333	2.954394467	3.109770844	3.103272956	3.174367644	3.150860578	3.120664333	3.069445578	3.082441356	3.078810156	3.070210044	3.072885644	2.990706244	3.008479911	3.074796778	3.065241067	3.082441356
yaeB	2.134702533	2.209810711	2.159165244	2.170058733	2.211148489	2.350280133	2.149609489	2.169103133	2.2895056	2.302119244	2.379138511	2.179805644	2.243255778	2.198917133	2.237522311	2.373404956	2.210192933	2.166427578	2.2130596	2.252811533	2.187259067	2.1543874	2.194330378	2.140435933	2.242682422	2.286638867	2.1425382	2.1398626	2.194330378	2.2130596	2.220704222
rcsF	3.044600733	3.015360044	3.041925089	3.033324889	3.119135422	3.171692067	3.094099467	2.980959378	3.110535289	3.082441356	3.174367644	3.040778378	3.0711656	3.050334089	3.041925089	3.163283022	3.063138822	3.024724733	3.029311489	2.965861311	2.977519333	3.029311489	3.066196622	3.0564498	3.026826978	3.040778378	2.980959378	2.954394467	3.0591254	3.066196622	3.034471578
metQ	3.498689778	3.501365422	3.501365422	3.6185188	3.605905222	3.700698133	3.488178378	3.5466596	3.6018918	3.644319267	3.648141578	3.542837333	3.469258	3.605905222	3.5703578	3.581442511	3.488178378	3.480151533	3.565771044	3.6018918	3.5703578	3.504996578	3.439252933	3.562522111	3.594629444	3.634381333	3.587749244	3.538823867	3.536148289	3.6018918	3.644319267
metI	2.960701244	2.915789178	3.013831089	3.096583978	3.066961089	3.053200867	2.901264533	3.0444096	3.060654356	3.090468289	3.091232733	2.941971978	2.849281267	3.057978689	3.055303133	3.063903267	2.781435378	2.937003022	3.096583978	3.139584822	3.121046556	2.837814311	2.837814311	3.046129622	3.0591254	3.115122044	3.043836244	2.960701244	3.060654356	3.072885644	3.132704667
metN	2.610196467	2.632747911	2.751430422	2.832654133	2.824627333	2.808382667	2.604463022	2.817173867	2.818511644	2.875463978	2.848516822	2.716838556	2.630836711	2.817173867	2.759075	2.757928333	2.556684289	2.7002116	2.890179778	2.967199133	2.901264533	2.634850156	2.6014052	2.818511644	2.850427956	2.813351556	2.700784933	2.709385156	2.847561267	2.8703038	2.916553667
gmhB	2.859028111	2.820613911	2.8525302	2.920758133	2.906233489	2.796724667	2.807044867	2.783537667	2.899926756	2.894384378	2.949425422	2.790991156	2.850427956	2.876801756	2.876801756	2.986501689	2.760030578	2.821951733	2.830360733	2.850427956	2.8618948	2.784875467	2.810867111	2.855014689	2.894384378	2.881006267	2.844885644	2.818511644	2.838769889	2.895339956	2.866863756
ileV	2.9392964	3.143789356	3.181056689	3.207812778	3.334522	3.284832156	3.200359333	3.030267044	3.355162422	3.129837889	3.1309846	3.041925089	3.072885644	3.120664333	3.283112111	3.006759889	3.190230267	3.166723044	3.197492622	3.362042578	3.401030022	3.225968778	3.138247022	3.135380267	3.165767489	3.216030733	3.264573978	3.034471578	3.165767489	3.343504378	3.2869344
alaV	2.714927444	2.945411978	3.015360044	3.112446467	3.100024067	3.122575444	3.101744067	2.947705356	3.293050067	3.163283022	3.060654356	2.8703038	2.888077467	2.834183022	3.098304022	2.819467244	3.019373489	3.065241067	3.075752333	3.307001489	3.265720689	2.937003022	2.986883911	3.057978689	3.090468289	3.126397711	2.999306444	2.912922444	3.046129622	3.164047467	3.023769178
aspU	3.356882467	3.5317526	3.550290733	3.498689778	3.418803733	3.638776956	3.581442511	3.757077111	3.730512111	3.522961356	3.431799444	3.522961356	3.402558956	3.354015733	2.992617378	3.190230267	3.644319267	4.115417511	3.944560844	3.796064511	3.7998868	3.805238	3.757077111	3.776188556	3.634381333	3.550290733	3.238200067	3.556597556	3.791286711	3.577046844	3.612020867
dkgB	1.985823956	1.854528022	1.890266556	1.979134933	1.998819822	2.017931244	1.877652889	1.863892622	1.883577489	1.978179378	1.928871756	1.900586756	1.870581578	1.905937911	1.713102956	1.900586756	1.862554844	1.8321676	1.8398122	1.880519622	1.851279067	1.831020867	1.859305867	1.836563244	1.805220356	1.943778733	1.913391378	1.888164267	1.820891756	1.896764444	1.880519622
yafC	1.756103822	1.793371222	1.829300844	1.837709933	1.822420689	1.827007422	1.777317556	1.834078756	1.862554844	1.934223	1.767188444	1.799295822	1.8348432	1.725907622	1.659590844	1.741579089	1.78802	1.795855711	1.78802	1.812482711	1.794517911	1.857203622	1.823949622	1.830256422	1.866759289	1.866568178	1.813629378	1.775788622	1.766041733	1.913391378	1.756103822
yafD	2.715500778	2.7002116	2.690846933	2.670779867	2.623765578	2.589173778	2.638481444	2.766528444	2.747608067	2.783728778	2.761559467	2.664090822	2.801311422	2.674793244	2.388312067	2.499540889	2.745696911	2.721234156	2.764999511	2.678042178	2.583822511	2.7002116	2.748754778	2.694669244	2.757928333	2.723527511	2.660841867	2.694669244	2.692184733	2.691802511	2.665810889
yafE	1.722467578	1.794517911	1.863892622	1.861217022	1.760308289	1.838665511	1.706222844	2.053669733	1.720747556	1.961552378	1.939956467	1.748650378	1.734890067	1.825669644	1.428341711	1.5248548	1.767188444	1.855865844	1.857203622	1.784962178	1.805602578	1.790504511	1.778082067	1.791460067	1.884150822	1.926578333	1.616781089	1.781904378	1.913391378	1.845545667	1.907657956
mltD	2.653579578	2.612489844	2.532603689	2.664090822	2.610196467	2.555728733	2.658166311	2.3347998	2.652815111	2.562035467	2.638099222	2.673646578	2.544261756	2.557830978	2.495336356	2.395956578	2.693331467	2.529163644	2.498394178	2.536617133	2.558404311	2.658166311	2.592040467	2.646508289	2.651859556	2.654344022	2.579044622	2.625103378	2.673073244	2.668677622	2.774937422
gloB	2.172734333	2.1897436	2.112533111	2.127248978	2.089408267	1.863892622	2.096670689	2.287594444	2.252047067	2.285109956	2.2373312	2.261793867	2.180761222	2.232171089	2.052714133	2.013917867	2.211148489	2.132026889	2.1897436	2.100301844	2.125911178	2.1897436	2.098581844	2.166427578	2.1169288	2.184392378	2.181907889	2.298488044	2.166427578	2.172352111	2.077750289
yafS	1.935943	1.816113867	1.8398122	1.852616867	1.771010689	1.817260533	1.857203622	1.913391378	1.834078756	1.772730689	1.869434911	1.806175911	1.853763556	1.808469311	1.606078644	1.653475111	1.825669644	1.840767756	1.870581578	1.821465089	1.852616867	1.850323489	1.861217022	1.830256422	1.896764444	1.9164492	1.822420689	1.762601667	1.870581578	1.827007422	1.868670422
rnhA	2.435708533	2.329830822	2.357733622	2.494189667	2.4401042	2.470682533	2.361938111	2.491322978	2.420419311	2.466478044	2.487309533	2.371493822	2.3990144	2.444499822	2.250327044	2.298488044	2.329830822	2.379520756	2.414303667	2.410863533	2.435135178	2.341680022	2.3711116	2.360026978	2.435135178	2.474695889	2.324861844	2.2759364	2.414112533	2.423094933	2.440677556
dnaQ	2.304794822	2.291990089	2.300016978	2.393854356	2.334608689	2.342444511	2.287021089	2.299061378	2.410863533	2.387356489	2.412201333	2.287021089	2.260838311	2.288932244	2.140818156	2.172734333	2.374169422	2.334608689	2.415068133	2.419463756	2.3453112	2.342444511	2.295430178	2.302119244	2.388312067	2.3439734	2.325052956	2.292754533	2.366715978	2.3839164	2.331933067
aspV	3.175514311	3.398736667	3.3587936	3.452439978	3.335477578	3.6185188	3.354015733	3.5843092	3.707578289	3.459702333	3.3637626	3.319423889	3.260560533	3.087410444	2.877566222	3.084925911	3.448999889	3.836772067	3.597878378	3.697640333	3.510347733	3.657888422	3.5067166	3.556597556	3.538823867	3.338344311	3.1485672	3.418803733	3.501365422	3.520094667	3.330890844
yafV	1.901733467	1.854528022	1.897528911	1.918360333	1.845163444	1.798340267	1.900586756	1.854528022	1.762601667	1.764321733	1.810189333	1.874977289	1.917787	1.851279067	1.660737533	1.677746689	1.846883489	1.913391378	1.872301622	1.737374511	1.896764444	1.777317556	1.906893489	1.863892622	1.922947089	1.879564067	1.975121533	1.898102267	1.861217022	1.840767756	1.818980578
ivy	3.034471578	3.074032311	2.992999622	2.974461489	3.019373489	2.996057489	3.127544444	2.693331467	3.011919978	2.928211667	2.926682756	3.129837889	3.1309846	2.959172333	2.661032978	2.385063067	2.992617378	2.942736422	2.831316333	2.885975222	2.902220089	3.077281222	3.092570556	3.028929267	3.047467422	3.023769178	3.190230267	3.114357578	2.976181533	2.986883911	2.903366778
lpcA	2.920949244	2.8703038	2.926682756	2.914642511	2.970830333	3.028929267	2.933945133	2.817556089	2.826920711	2.895339956	2.973123711	2.873935067	2.937767511	2.9247716	2.841827756	2.9006912	2.803222533	2.857881422	2.817173867	2.865717067	2.933945133	2.875463978	2.884064089	2.869157133	2.878712889	2.923242667	2.9572612	2.849281267	2.848516822	2.897060044	2.943883089
yafJ	2.725056444	2.681100022	2.677086622	2.622236644	2.6107698	2.642494867	2.680144444	2.733847844	2.662944133	2.706327267	2.630836711	2.685304578	2.652815111	2.665810889	2.552097511	2.599876267	2.694095911	2.680144444	2.668486511	2.670970978	2.698682689	2.659504089	2.659504089	2.678615533	2.667722044	2.669250956	2.661032978	2.626058933	2.721234156	2.682055622	2.657210756
yafK	2.674793244	2.7302166	2.656446289	2.6552996	2.681100022	2.630836711	2.630836711	2.774937422	2.671926578	2.591276022	2.618223289	2.664855289	2.593760511	2.592040467	2.532030333	2.606756378	2.782964333	2.663326356	2.668677622	2.597009511	2.566048889	2.743403578	2.672882133	2.6272056	2.624721156	2.583822511	2.651668422	2.648037222	2.622236644	2.662944133	2.640965956
yafQ	2.505465489	2.502407622	2.339195489	2.422521578	2.359071422	2.401881133	2.326199667	2.305941489	2.561079911	2.4674336	2.459406822	2.497247489	2.352955756	2.373213844	2.409907978	2.374169422	2.374360533	2.310145933	2.300016978	2.411436867	2.345884533	2.393089911	2.286638867	2.351809089	2.389458733	2.365378178	2.450997689	2.346266756	2.384107511	2.450997689	2.376845067
dinJ	2.617076578	2.553053111	2.605800822	2.608476422	2.602934089	2.449468756	2.570635644	2.464566911	2.5176968	2.495336356	2.587453778	2.4974386	2.465904711	2.583440289	2.400734444	2.489985156	2.476224844	2.504509889	2.473358111	2.495336356	2.559168778	2.495718578	2.437046333	2.582102511	2.558404311	2.603889689	2.532030333	2.454055556	2.573884556	2.610196467	2.583440289
yafM	1.785153289	1.855865844	1.854528022	1.882621933	1.965948044	1.922947089	1.772730689	1.8348432	1.8348432	1.781904378	1.912244711	1.875932867	1.862554844	1.810189333	1.751517089	1.700298289	1.847839044	1.806175911	1.857394733	1.861217022	1.884150822	1.883577489	1.893324422	1.831020867	1.874977289	1.889119867	1.898102267	1.9084224	1.737374511	1.928871756	1.829300844
dinB	1.691507022	1.7138674	1.768335111	1.825669644	1.688066911	1.749988156	1.741579089	1.816113867	1.706222844	1.756103822	1.870581578	1.6389504	1.659590844	1.786108844	1.645830533	1.7121474	1.669910956	1.720747556	1.798340267	1.749988156	1.795855711	1.633216956	1.688066911	1.781904378	1.715587422	1.945116511	1.589260444	1.6389504	1.738330089	1.775215267	1.820127289
pepD	3.307001489	3.170354244	3.194817044	3.150860578	3.134615778	3.133278	3.162327467	3.205137222	3.103272956	3.138247022	3.132704667	3.192332489	3.216030733	3.220044156	3.015360044	3.0791924	3.212972889	3.245271311	3.185452378	3.140731511	3.134615778	3.212972889	3.270498556	3.250240289	3.223866533	3.1611808	3.248711378	3.2718364	3.223866533	3.190230267	3.171692067
gpt	2.702887222	2.890179778	2.908335733	2.897251156	2.856352489	2.943883089	2.808191556	2.804178111	2.702887222	2.753150489	2.801311422	2.770159578	2.833418578	2.781435378	2.619178867	2.637334756	2.866863756	2.801311422	2.765572844	2.903366778	2.978474911	2.912922444	2.893811	2.795004622	2.741492422	2.869157133	2.722571956	2.720469689	2.826538467	2.847561267	2.823098422
frsA	2.5492308	2.534132578	2.589173778	2.623192222	2.585733733	2.589747111	2.548657467	2.549804133	2.571782333	2.576560156	2.607520822	2.518461311	2.556684289	2.558404311	2.368818244	2.500305378	2.574649022	2.569680089	2.616121022	2.597582867	2.6130632	2.560506578	2.580382444	2.574649022	2.587644889	2.584778133	2.532603689	2.538719422	2.582102511	2.599876267	2.612107622
crl	2.859983667	2.953056667	2.9091002	2.920949244	2.806089289	2.753150489	2.919038111	2.9484698	2.916744778	3.020520178	2.9679636	2.942736422	2.973123711	2.857881422	2.709576267	2.695242578	2.891135378	2.844885644	2.771688489	2.704416111	2.788315533	2.928785022	2.937003022	2.777230822	2.872406133	2.992999622	2.887313	2.858645867	2.881006267	2.875463978	2.976754889
proB	2.851383533	2.870877178	2.828258489	2.764999511	2.8160272	2.916553667	2.902220089	2.832654133	2.757928333	2.8525302	2.826538467	2.829214044	2.866863756	2.84221	2.731554444	2.813351556	2.836667644	2.823098422	2.810484889	2.747608067	2.778377511	2.773026289	2.845841222	2.810484889	2.803222533	2.850427956	2.8525302	2.781435378	2.777804178	2.755443844	2.839534356
proA	2.496674156	2.590511578	2.589747111	2.546172933	2.624721156	2.685686822	2.541777267	2.662944133	2.642494867	2.681100022	2.652815111	2.555728733	2.602169644	2.548275222	2.401498911	2.566048889	2.618223289	2.632747911	2.617076578	2.561653244	2.479664889	2.580764689	2.592231578	2.558404311	2.588027111	2.508905533	2.580382444	2.648992822	2.557830978	2.569680089	2.542541711
thrW	2.489411778	2.689700244	2.713398533	2.615356556	2.544261756	2.695433689	2.622236644	2.420992644	2.748754778	2.7069006	2.569297844	2.703651667	2.594525	2.567386711	2.519799089	2.490558511	2.760603911	2.881006267	2.669250956	2.8412544	2.800355822	2.7437858	2.640201489	2.718749667	2.696389289	2.576560156	2.595480578	2.721234156	2.6552996	2.628352267	2.561653244
ykfB	1.744636956	1.715587422	1.759352733	1.827007422	1.761646067	1.911098044	1.729347711	1.589260444	1.645830533	1.600918467	1.799295822	1.691507022	1.754957156	1.726672111	1.624616733	1.539379444	1.768335111	1.708325067	1.674115489	1.614296644	1.685391289	1.810189333	1.862554844	1.7138674	1.821465089	1.796620178	1.837709933	1.7574416	1.708325067	1.878226267	1.672204289
ykfC	1.428341711	1.547215178	1.539379444	1.449555444	1.465800267	1.444395356	1.515107978	1.528294867	1.592700511	1.603403	1.494085244	1.500392	1.583335933	1.486249511	1.3476912	1.364700444	1.6295858	1.456244489	1.5777936	1.583335933	1.515107978	1.583335933	1.569002333	1.552375289	1.515107978	1.672204289	1.470195911	1.594611689	1.465800267	1.535748311	1.294561311
mmuM	1.731258889	1.660737533	1.784962178	2.156298556	1.978179378	1.848985711	1.803118133	2.071061222	2.025958067	2.111386444	2.088452711	1.650035022	1.725907622	1.811144911	1.738330089	1.555624222	1.672204289	1.7738774	1.834078756	2.006273311	1.928871756	1.6756444	1.790504511	1.837709933	1.867714844	2.0941862	1.790504511	1.731258889	1.829300844	2.0460252	2.089408267
ykgN	2.252811533	2.330213044	2.358498067	2.246695867	2.313586022	2.304794822	2.326581889	2.359071422	2.289696711	2.292945667	2.358498067	2.300972556	2.261793867	2.326199667	2.1861124	2.114253156	2.342444511	2.290843422	2.320275044	2.337666533	2.395765467	2.331359733	2.278229822	2.373213844	2.334608689	2.438766422	2.249180356	2.252811533	2.360026978	2.367098222	2.283772156
yagB	2.006273311	2.190508044	2.085777111	2.042394044	2.029971489	2.130306822	2.078514733	2.1169288	2.145022711	2.134702533	2.124000044	2.1209422	2.077750289	2.043922978	1.931929644	1.857394733	2.099346289	2.1012574	2.113488689	2.212486267	2.132791333	2.086732689	2.162223089	2.102021844	2.071634556	2.145596044	2.015446778	2.107946378	2.121324422	2.1029774	2.068385622
yagI	1.955245622	1.951805533	2.138715911	2.177703333	2.181334556	2.3839164	2.033984956	2.187259067	2.104888556	2.181907889	2.0611232	1.978179378	2.036469467	2.1169288	2.029207	2.115208756	1.963654644	2.111386444	2.213632956	2.478136	2.456540067	2.067430044	2.099346289	2.1861124	2.117693267	2.176365533	2.097435133	2.188788022	2.202166089	2.136995889	2.097435133
argF	2.4511888	2.746461378	3.016506756	3.015360044	3.020520178	3.0711656	2.856352489	2.937767511	2.905277933	3.038293889	2.886166333	2.704416111	2.761559467	2.877566222	2.732318889	2.804178111	2.640201489	2.875463978	2.943883089	3.285978844	3.267631822	2.838769889	2.846223444	2.889415289	2.914642511	2.993764111	2.861130356	2.928785022	2.947705356	3.053200867	2.955158911
yagN	2.497247489	2.407805711	2.377418422	2.322377311	2.348560111	2.412392444	2.393281022	2.230259956	2.500496489	2.424432756	2.412392444	2.414112533	2.399969956	2.405894578	2.389458733	2.396912156	2.457495644	2.3347998	2.489411778	2.2759364	2.444499822	2.373404956	2.296576844	2.470682533	2.449468756	2.595098356	2.420419311	2.380667444	2.414303667	2.372258289	2.484442756
intF	1.768335111	1.795855711	1.820127289	1.791460067	1.748650378	1.878226267	1.764321733	1.793371222	1.808469311	1.783433267	1.872301622	1.749988156	1.781904378	1.78802	1.6519462	1.580278111	1.706796178	1.800060289	1.811144911	1.738330089	1.847839044	1.726672111	1.754383822	1.818025	1.778082067	1.909569111	1.838665511	1.8321676	1.7920334	1.784962178	1.838665511
yagU	1.937089689	1.928871756	1.984868378	1.897528911	2.061314311	2.076412489	1.866568178	1.993086356	1.910333578	1.522752533	1.768335111	1.997099778	2.1425382	1.771010689	1.614296644	1.688066911	1.937663044	1.890266556	1.661693133	1.660737533	1.662648711	2.046598533	2.173689889	1.818980578	1.743681356	1.768335111	1.970152533	2.048509644	1.6960938	1.965948044	1.805220356
yagW	1.3476912	1.372918356	1.3220818	1.364700444	1.3220818	1.372918356	1.3476912	1.560784356	1.585247067	1.440381933	1.364700444	1.449555444	1.404643444	1.336033222	1.249649289	1.095801711	1.494085244	1.474209333	1.500392	1.542628378	1.433884022	1.372918356	1.311188311	1.428341711	1.390692044	1.460449089	1.410376933	1.404643444	1.311188311	1.274494267	1.274494267
ykgG	1.3561002	1.535748311	1.641434911	1.569002333	1.542628378	1.558490956	1.539379444	1.626527911	1.532690467	1.759352733	1.404643444	1.522752533	1.494085244	1.372918356	1.520650311	1.440381933	1.580278111	1.594611689	1.486249511	1.631114711	1.4780316	1.410376933	1.508036578	1.410376933	1.404643444	1.660737533	1.606078644	1.508036578	1.510903356	1.672204289	1.433884022
betA	1.834078756	1.939574244	1.945116511	1.9798994	1.919889244	1.943778733	1.931165133	2.105079667	1.935943	1.970152533	1.9296362	1.924284911	1.945498733	2.015446778	1.954290044	1.895426667	1.906893489	1.991748533	2.023664689	2.069150089	2.132982444	1.884150822	1.913391378	1.958303444	1.956965622	2.025958067	2.016593467	2.118648844	1.971681422	1.921991533	2.029207
betB	2.198917133	2.319128356	2.255295978	2.292754533	2.258927156	2.261793867	2.246695867	2.312630467	2.274216356	2.285683289	2.321612844	2.287594444	2.293519022	2.255487089	2.281860956	2.222233156	2.304794822	2.2732608	2.230833311	2.326199667	2.293519022	2.288932244	2.287021089	2.228922133	2.283772156	2.270011889	2.333270844	2.325052956	2.239051222	2.268674067	2.242682422
betI	2.505847733	2.544452867	2.575222356	2.538337178	2.577133489	2.548275222	2.588409333	2.728114267	2.572355667	2.566813356	2.549804133	2.507376622	2.557066511	2.6014052	2.573120111	2.5176968	2.522092444	2.570062311	2.499540889	2.544261756	2.620325533	2.535852644	2.536617133	2.5649022	2.526296911	2.637334756	2.587644889	2.515976778	2.548275222	2.563564378	2.568724511
betT	1.381327444	1.410376933	1.444395356	1.508036578	1.497525289	1.515107978	1.398145511	1.592700511	1.5777936	1.650035022	1.543775067	1.404643444	1.3476912	1.390692044	1.522752533	1.465800267	1.423563867	1.460449089	1.423563867	1.571486844	1.729347711	1.381327444	1.440381933	1.515107978	1.486249511	1.589260444	1.433884022	1.571486844	1.410376933	1.539379444	1.515107978
yahH	2.377800689	2.482913822	2.540057222	2.448704289	2.286638867	2.358498067	2.493616333	2.587644889	2.491896311	2.512536733	2.379520756	2.371684933	2.409907978	2.450997689	2.307279267	2.253575978	2.534705933	2.487309533	2.623765578	2.562035467	2.559742133	2.449468756	2.50967	2.541777267	2.481002689	2.675557689	2.368627133	2.409907978	2.519799089	2.533177022	2.441059778
yahJ	1.892177733	1.921991533	1.966521378	1.910333578	1.886444222	1.9164492	1.971681422	2.045069644	1.931165133	1.949894356	1.954290044	1.913391378	1.933267444	1.979134933	1.7526638	1.772730689	1.907657956	1.967094711	1.978179378	1.954290044	1.974739267	1.901733467	1.961170133	1.934223	1.923711578	2.016593467	1.875932867	1.889119867	1.957347844	1.948365444	1.971681422
yahK	2.100875178	2.086541556	1.915493644	1.853763556	1.835798778	1.583335933	2.113488689	1.817260533	1.961552378	2.020797978	1.992321867	2.100875178	2.043158533	1.970152533	1.78802	1.679848933	2.0544342	1.898102267	1.626527911	1.666470956	1.642963822	2.0544342	1.985823956	1.873639444	1.828154133	1.866759289	2.159547489	1.982957267	1.893324422	1.848985711	1.847839044
codB	2.764999511	2.908335733	2.909673533	2.592996044	2.5243858	2.530883667	2.903366778	2.790226689	2.703651667	2.707473956	2.721234156	2.810484889	2.834183022	2.858645867	2.789271089	2.744359133	2.826538467	2.893811	2.810867111	2.893811	2.945411978	2.9626124	2.914260267	2.890179778	2.863423711	2.834756378	2.941207533	2.970830333	2.875463978	2.723527511	2.600449622
codA	3.126397711	3.183923444	3.1686342	2.879477356	2.850427956	2.887313	3.188510244	3.086454889	3.077281222	3.091232733	3.052627489	3.119135422	3.094099467	3.143789356	3.007524333	3.080148	3.096583978	3.177425489	3.062374356	3.162327467	3.209532844	3.235333378	3.1455094	3.175514311	3.166723044	3.127544444	3.191185822	3.191185822	3.166723044	3.016506756	2.9679636
cynR	1.364700444	1.482618378	1.474209333	1.583335933	1.585247067	1.631114711	1.414963733	1.7121474	1.555624222	1.6519462	1.633216956	1.515107978	1.497525289	1.535748311	1.404643444	1.4780316	1.596713956	1.606078644	1.600918467	1.725907622	1.643537156	1.594611689	1.571486844	1.596713956	1.583335933	1.456244489	1.497525289	1.486249511	1.555624222	1.580278111	1.612385467
lacI	1.9164492	2.042394044	2.060549844	2.134702533	2.050611889	2.1398626	2.079470289	2.105844133	2.213632956	2.239051222	2.1897436	2.029971489	2.078514733	2.060549844	2.0078022	2.048509644	2.012388911	2.070487889	2.1029774	2.2306422	2.167956467	2.018504578	2.061314311	2.093421733	2.131453533	2.110813111	2.1012574	2.082337044	2.069150089	2.145596044	2.069150089
yaiL	2.451571022	2.417552622	2.4974386	2.407805711	2.498011933	2.670970978	2.481576022	2.255295978	2.204459467	2.261984978	2.281860956	2.414303667	2.410863533	2.501069822	2.360026978	2.533177022	2.3990144	2.446984289	2.473358111	2.569297844	2.664090822	2.409143511	2.5020254	2.465331378	2.519799089	2.366142644	2.4401042	2.454246689	2.500496489	2.296576844	2.283772156
frmB	1.845163444	1.987735089	1.952761111	2.020033533	2.062460978	2.009331111	1.961552378	2.079470289	2.012388911	2.107946378	2.0544342	1.964801333	1.909569111	1.89428	2.029971489	2.002259867	1.9084224	1.946836511	1.931165133	1.991748533	1.985250622	2.019077956	1.970152533	1.973592556	1.897528911	2.026913622	1.997099778	2.021562422	1.902689022	1.990792978	1.893324422
frmA	2.584778133	2.682055622	2.667722044	2.593760511	2.611343156	2.537381578	2.659504089	2.7380524	2.634850156	2.682055622	2.653579578	2.6466994	2.645552711	2.592231578	2.581720267	2.600449622	2.618605511	2.621663311	2.537381578	2.616121022	2.621663311	2.682628956	2.640965956	2.603889689	2.602934089	2.648037222	2.735950089	2.676322178	2.565666644	2.549804133	2.543497311
frmR	2.365378178	2.465522489	2.533177022	2.433606289	2.440677556	2.384107511	2.494189667	2.559742133	2.362893667	2.406467911	2.487882867	2.426343867	2.482340489	2.478136	2.348751222	2.424432756	2.418699311	2.422521578	2.397294378	2.401498911	2.465331378	2.50967	2.448130956	2.427108311	2.407996822	2.496674156	2.4511888	2.437619711	2.367098222	2.3990144	2.406467911
tauB	1.827007422	1.857203622	2.026913622	2.078514733	1.966521378	1.8398122	1.866759289	2.138715911	2.006273311	2.078514733	2.002833222	1.845163444	1.963654644	2.006655533	1.547215178	1.542628378	1.793371222	1.947409867	2.1398626	1.862554844	1.897528911	1.716925244	1.883577489	1.974739267	1.904600133	2.094568444	1.814584978	1.861217022	1.986588422	2.026913622	1.945116511
hemB	2.789271089	2.9091002	2.928211667	2.8980156	2.851383533	2.709576267	2.928785022	2.843930067	2.798826911	2.806471511	2.857881422	2.836667644	2.867819333	2.9006912	2.662944133	2.720469689	2.8924732	2.929740578	2.964905733	2.910629111	2.9356652	2.891135378	2.894384378	2.907189044	2.851383533	2.894384378	2.853294644	2.904513489	2.895339956	2.870877178	2.867819333
ampH	1.956201178	1.988690733	1.990028533	2.012388911	1.967094711	2.039527311	2.0347494	2.028251422	1.954290044	1.984868378	1.976650444	1.978179378	1.997673133	1.990028533	1.863892622	1.7738774	2.026913622	2.021562422	2.1708232	2.107946378	2.076412489	1.951232178	2.002259867	2.0611232	2.024238022	2.004744378	1.949894356	2.022709133	2.016593467	2.056918689	2.029971489
sbmA	1.917787	1.922947089	1.945498733	1.941485356	1.937089689	1.949894356	1.945498733	1.891413267	1.921991533	1.919889244	1.823949622	1.951232178	1.956965622	1.895426667	1.874977289	1.78802	1.981046111	2.022709133	2.000539822	1.937089689	1.9296362	1.951805533	1.943778733	1.970152533	1.943778733	1.904600133	1.951232178	1.963654644	1.933267444	1.939574244	1.923711578
yaiW	2.075456889	2.048509644	2.002833222	1.981046111	2.022709133	2.140435933	2.050611889	2.004362133	1.978179378	2.028251422	2.009713333	2.092657244	2.052905244	2.025958067	1.949894356	1.873639444	2.027295844	1.982957267	2.0637988	1.998819822	2.107946378	2.008184444	1.976650444	2.029207	2.025002489	2.052714133	2.098008489	2.083101511	2.057300911	2.002259867	2.030353733
yaiY	2.366142644	2.060549844	2.255487089	2.202548311	2.2400068	2.305941489	2.194330378	1.864657067	2.182290111	1.994997489	2.130306822	2.145022711	2.252811533	2.187259067	1.768335111	1.689404756	1.981428356	2.2472692	2.312630467	2.2130596	2.339195489	1.921991533	2.082337044	2.379138511	2.184965733	2.373213844	2.151711778	2.119222178	2.300590333	2.277274244	2.397294378
ddlA	2.242682422	2.292754533	2.279185378	2.308999267	2.296767956	2.350853467	2.247078089	2.313586022	2.172734333	2.222233156	2.202548311	2.268291844	2.278038711	2.2633228	2.187259067	2.242109089	2.326199667	2.342444511	2.231788867	2.346266756	2.321612844	2.409907978	2.416597067	2.279185378	2.228731022	2.2472692	2.227775467	2.253193756	2.273451911	2.278038711	2.1874502
yaiB	2.665237533	2.430548378	2.340151089	2.051758556	2.097435133	2.076794711	2.519799089	1.846883489	1.911098044	1.683288956	1.723232022	2.555919844	2.439530867	2.232744422	2.296767956	2.335564244	2.438193044	2.247842533	1.885870889	1.928871756	2.076794711	2.515594556	2.465522489	2.176365533	2.167956467	1.880519622	2.429019467	2.164134244	2.122088867	2.088452711	1.982957267
phoA	2.331168622	2.253575978	2.256251578	2.281860956	2.240197933	2.224717622	2.224717622	2.300016978	2.290843422	2.108710822	2.190508044	2.281669844	2.293901244	2.161649733	2.099346289	2.154960733	2.179041156	2.248224778	1.979134933	2.159165244	2.096670689	2.2400068	2.329639711	2.1543874	2.0909372	2.134702533	2.249562578	2.276318644	2.140818156	2.296767956	2.159165244
proC	2.481002689	2.583440289	2.590511578	2.585733733	2.586115978	2.570062311	2.561079911	2.536617133	2.544452867	2.562799933	2.623765578	2.538337178	2.584778133	2.568724511	2.390605422	2.469153622	2.541777267	2.553435356	2.546172933	2.495718578	2.605036378	2.524194689	2.580764689	2.507376622	2.502407622	2.655108489	2.544452867	2.529163644	2.511390044	2.5176968	2.583822511
yaiI	2.243255778	2.292945667	2.2795676	2.262940578	2.279185378	2.351617978	2.225290978	2.288358911	2.347604533	2.2400068	2.2759364	2.268674067	2.325052956	2.298488044	2.126484533	2.155725178	2.362893667	2.264851733	2.346840089	2.283772156	2.356395822	2.2400068	2.287021089	2.259500489	2.2732608	2.324861844	2.2373312	2.228731022	2.2400068	2.249562578	2.350280133
aroL	2.765572844	2.689891378	2.630836711	2.638099222	2.682055622	2.8431656	2.702887222	2.748754778	2.723909733	2.669250956	2.683584556	2.749710378	2.716265222	2.714354111	2.649566178	2.768439578	2.736523444	2.681100022	2.782964333	2.713398533	2.778759756	2.723527511	2.689700244	2.674793244	2.697153756	2.670779867	2.670779867	2.721425267	2.709767378	2.629881156	2.751430422
yaiA	2.577897956	2.561653244	2.478136	2.538719422	2.577706844	2.686642422	2.5492308	2.595480578	2.681100022	2.695242578	2.631027844	2.624721156	2.557830978	2.478518222	2.532603689	2.664855289	2.618987733	2.517505689	2.608476422	2.637334756	2.545599578	2.604463022	2.514447889	2.471255867	2.625103378	2.4571134	2.562799933	2.566813356	2.526296911	2.533177022	2.518461311
aroM	1.5044054	1.444395356	1.423563867	1.520650311	1.571486844	1.759352733	1.428341711	1.656532933	1.3220818	1.677746689	1.690360311	1.440381933	1.311188311	1.440381933	1.364700444	1.528294867	1.398145511	1.465800267	1.6295858	1.249649289	1.500392	1.490645156	1.336033222	1.398145511	1.274494267	1.5248548	1.474209333	1.428341711	1.508036578	1.423563867	1.558490956
yaiE	3.459702333	3.319423889	3.439252933	3.289801156	3.262089467	2.990706244	3.323819511	3.300312467	3.230555467	3.174367644	3.356882467	3.285978844	3.318468333	3.293050067	3.163283022	3.220044156	3.3501934	3.293050067	3.212017311	3.023769178	3.092570556	3.256356022	3.338344311	3.302414711	3.283112111	3.253107022	3.3930032	3.3058548	3.295916778	3.313308267	3.276805356
rdgC	2.378182911	2.483487178	2.533177022	2.594525	2.565666644	2.631027844	2.482340489	2.523048	2.6352324	2.615356556	2.654152911	2.472020311	2.489029556	2.536617133	2.282625444	2.336328711	2.535852644	2.554008711	2.601787422	2.597582867	2.591276022	2.546746267	2.526870267	2.559168778	2.559168778	2.595480578	2.473167	2.493043	2.574649022	2.600449622	2.584778133
mak	2.092657244	2.264851733	2.217455311	2.162987578	2.227775467	2.184965733	2.201592756	2.202548311	2.1196044	2.253193756	2.148271689	2.219939778	2.244020244	2.176365533	2.017931244	1.901160133	2.1874502	2.175409956	2.078514733	2.159547489	2.145978267	2.253575978	2.246122533	2.154578511	2.136995889	2.214779689	2.261984978	2.299061378	2.1498006	2.199490467	2.144258244
sbcC	2.109857533	2.1209422	2.1543874	2.219366444	2.194521489	2.2795676	2.1498006	2.279185378	2.234464489	2.226819867	2.237522311	2.083101511	2.136995889	2.1874502	2.030353733	2.073545711	2.110813111	2.182290111	2.320848378	2.384680844	2.382769689	2.145978267	2.152667356	2.2293044	2.209810711	2.236184533	2.123044467	2.1897436	2.231788867	2.220704222	2.243255778
sbcD	2.093421733	2.210192933	2.232744422	2.269629644	2.259500489	2.321995089	2.1874502	2.313968289	2.311101511	2.293519022	2.282625444	2.183819044	2.206752867	2.216881956	2.075456889	2.109857533	2.274216356	2.265807333	2.376845067	2.491322978	2.405894578	2.254149311	2.246122533	2.287021089	2.258927156	2.263131689	2.212486267	2.276318644	2.260838311	2.278229822	2.252047067
phoB	2.244020244	2.233317778	2.203503867	2.263131689	2.250327044	2.153049578	2.298488044	2.1874502	2.136995889	2.121324422	2.253575978	2.235802311	2.232744422	2.2400068	2.075839111	2.124000044	2.187641311	2.201401644	2.183819044	2.177129978	2.254913756	2.263131689	2.287594444	2.199490467	2.098581844	2.2373312	2.1748366	2.127248978	2.2400068	2.233317778	2.226819867
brnQ	2.083101511	2.049656333	2.2895056	2.128204578	2.124764489	2.225290978	2.024238022	2.255487089	1.943778733	1.869434911	1.881857489	1.937663044	2.112533111	2.149036156	2.018504578	1.976650444	2.134702533	2.256824911	2.171396533	2.385063067	2.414112533	2.190508044	2.296767956	2.154960733	2.118075489	2.094759556	2.003406578	2.013917867	2.167956467	2.117693267	2.030927089
proY	1.668382067	1.746357	1.785153289	1.874977289	1.875932867	1.971681422	1.735654511	1.946836511	1.778846533	1.852616867	1.743681356	1.662648711	1.7138674	1.737374511	1.609900933	1.805220356	1.715587422	1.834078756	1.879564067	1.979134933	2.006273311	1.791460067	1.837709933	1.838665511	1.784962178	1.881857489	1.700298289	1.764321733	1.793371222	1.879564067	1.881857489
malZ	1.902689022	1.904791244	1.874977289	1.9432054	1.978179378	1.923711578	1.867714844	1.8851064	2.080617	2.0211802	2.010095556	1.925240489	1.918360333	1.921991533	1.739476844	1.690360311	1.879564067	1.926578333	1.886444222	1.785153289	1.784962178	1.922947089	1.945116511	1.901733467	1.985823956	1.926960578	1.883577489	1.945116511	1.882621933	1.888164267	1.8742128
yajB	1.8025448	1.865803733	1.805220356	2.247078089	2.132982444	2.050611889	1.891413267	2.170058733	2.324861844	2.276318644	2.348751222	1.831020867	1.926960578	1.890266556	1.842870067	1.901733467	1.781904378	1.891413267	1.994997489	2.039527311	1.940147578	1.923711578	1.845545667	1.947409867	2.091892756	2.206752867	1.9084224	1.926578333	1.89428	2.1861124	2.137569222
queA	2.642494867	2.664090822	2.729452111	2.765572844	2.788315533	2.888077467	2.659504089	2.856352489	2.7894622	2.714354111	2.766528444	2.6352324	2.691802511	2.725056444	2.627014489	2.607520822	2.687789111	2.773026289	2.869157133	3.047467422	3.094099467	2.6352324	2.698109356	2.714354111	2.747608067	2.835712022	2.662944133	2.738816844	2.752386	2.756399422	2.813351556
tgt	2.8980156	2.965861311	2.881006267	2.959172333	2.982488289	2.949425422	2.897060044	2.911775778	2.9679636	2.914642511	2.968919178	2.943883089	2.905277933	2.926300533	2.961847956	2.867819333	2.9484698	2.961847956	3.020520178	3.105948556	3.103272956	2.9484698	2.914642511	2.941207533	2.997204178	2.9247716	2.981723844	2.970830333	2.920949244	2.943883089	2.9559234
yajC	3.475182533	3.450528778	3.401030022	3.3949144	3.428932711	3.302414711	3.469258	3.356882467	3.325157333	3.378669533	3.4333284	3.475182533	3.472506956	3.490854022	3.3421666	3.281965422	3.352104556	3.360704711	3.420905956	3.315601644	3.420905956	3.382109556	3.384020667	3.402558956	3.371598289	3.469258	3.405234578	3.420905956	3.378669533	3.356882467	3.413070244
secD	2.930696178	2.937003022	2.882152956	2.898971156	2.937767511	2.985163911	2.904513489	2.949425422	2.887313	2.9224782	2.904513489	2.945411978	2.929167244	2.937767511	2.878712889	2.877566222	2.937767511	2.914642511	2.960701244	2.986501689	3.015360044	2.937767511	2.9247716	2.908335733	2.961083489	2.932798422	2.9006912	2.971403689	2.937003022	2.875655089	2.968919178
secF	2.675557689	2.700402711	2.631027844	2.781435378	2.756399422	2.777804178	2.595480578	2.738816844	2.690846933	2.695433689	2.667722044	2.658166311	2.653579578	2.6272056	2.573693444	2.645552711	2.770924022	2.726776489	2.789271089	2.7959602	2.741492422	2.755061622	2.797680244	2.7380524	2.798062467	2.694669244	2.644214911	2.895339956	2.733847844	2.7380524	2.714354111
yajD	2.157254111	2.191081378	2.193565889	1.872301622	2.113488689	2.4026456	2.173689889	2.004744378	1.863892622	1.765086178	1.825669644	2.225864311	2.224717622	2.248224778	2.058638711	2.009331111	2.172734333	2.211148489	2.308999267	2.261793867	2.2759364	2.191081378	2.207517333	2.236184533	2.2172642	2.111004222	2.182290111	2.277083133	2.202548311	2.002833222	2.012388911
tsx	2.599876267	2.754297178	2.760030578	2.8431656	2.825009556	2.778377511	2.746461378	2.857881422	2.843930067	2.884828556	2.834756378	2.705371689	2.702887222	2.743021356	2.639819244	2.695433689	2.783537667	2.781435378	2.862850356	2.916744778	2.903366778	2.810484889	2.762323933	2.7959602	2.804178111	2.859983667	2.714927444	2.838769889	2.787359978	2.745696911	2.700402711
yajI	1.937663044	1.836563244	1.883577489	2.043158533	2.017931244	2.093421733	1.842870067	1.885870889	2.096670689	1.891795511	2.038571756	1.867714844	1.934223	1.883577489	1.720747556	1.775215267	1.848985711	1.891795511	1.967668044	2.117693267	2.036469467	1.902689022	1.925240489	1.993086356	2.016593467	2.043158533	1.923711578	1.890266556	1.883577489	2.042394044	1.956201178
ybaD	2.8525302	2.821951733	2.838769889	2.824627333	2.817173867	2.853294644	2.844885644	2.875655089	2.917509222	2.8320808	2.858645867	2.821951733	2.801884756	2.798062467	2.725247556	2.785639956	2.857881422	2.823289533	2.854250222	2.841827756	2.808191556	2.839534356	2.826538467	2.827494044	2.829214044	2.7959602	2.792328956	2.747608067	2.834183022	2.811822667	2.796724667
ribD	2.969683622	2.937767511	2.893811	2.8525302	2.877566222	2.8703038	2.947705356	2.938723067	2.968919178	2.972550356	2.905277933	2.967199133	2.919038111	2.895339956	2.797680244	2.841827756	2.938723067	2.894384378	2.933945133	2.894384378	2.882726289	2.959172333	2.915789178	2.890944267	2.895339956	2.895339956	2.888077467	2.929167244	2.910629111	2.908335733	2.889415289
ribE	3.413070244	3.431799444	3.442310867	3.424919311	3.446515378	3.515890089	3.428932711	3.466200222	3.424919311	3.420905956	3.504996578	3.407336844	3.457217844	3.427021556	3.268969622	3.356882467	3.424919311	3.420905956	3.446515378	3.345415533	3.382109556	3.4149814	3.448999889	3.446515378	3.423963733	3.450528778	3.288081111	3.294005644	3.466200222	3.448999889	3.442310867
nusB	3.3587936	3.362042578	3.388989689	3.367011511	3.384020667	3.457217844	3.338344311	3.442310867	3.3930032	3.478049267	3.478049267	3.3058548	3.327641822	3.355162422	3.164047467	3.313308267	3.431799444	3.405234578	3.371598289	3.3371976	3.300312467	3.384020667	3.385549622	3.366247067	3.405234578	3.376567289	3.225968778	3.322672844	3.4149814	3.376567289	3.374656156
thiL	2.253193756	2.160120822	2.170058733	2.202739422	2.157254111	2.170058733	2.122088867	2.2795676	2.183819044	2.286638867	2.207517333	2.169103133	2.152667356	2.1708232	2.117693267	2.065136622	2.226819867	2.230259956	2.266380689	2.297532467	2.255295978	2.180761222	2.144258244	2.155725178	2.252047067	2.215161911	2.136040311	2.153049578	2.1861124	2.187259067	2.227775467
pgpA	2.366715978	2.380094089	2.280140956	2.227775467	2.228731022	2.206179511	2.287021089	2.244975822	2.3347998	2.311101511	2.219366444	2.348560111	2.3439734	2.303648156	2.225290978	2.164134244	2.419463756	2.318555022	2.360600311	2.3325064	2.346266756	2.374169422	2.351809089	2.322950689	2.373404956	2.330213044	2.307470378	2.364422578	2.300972556	2.279185378	2.220895356
yajO	2.472975889	2.455393378	2.394427689	2.270011889	2.324861844	2.267145156	2.405703467	2.360026978	2.411436867	2.4003522	2.331168622	2.453864422	2.433988511	2.355058044	2.212104044	2.198917133	2.4767982	2.343400067	2.300590333	2.346840089	2.313968289	2.439721978	2.393281022	2.3439734	2.359071422	2.308999267	2.440677556	2.391178778	2.3439734	2.351617978	2.284727733
dxs	2.643068222	2.682628956	2.649566178	2.670970978	2.675557689	2.7533416	2.648992822	2.7397724	2.731554444	2.696389289	2.712060756	2.648037222	2.703651667	2.666002	2.582102511	2.696389289	2.702887222	2.700402711	2.746461378	2.773026289	2.808382667	2.668677622	2.698682689	2.706327267	2.725056444	2.748754778	2.644788267	2.721616378	2.693140356	2.663326356	2.722571956
ispA	2.853294644	2.898971156	2.873170578	2.817173867	2.843930067	2.898971156	2.881006267	2.912922444	2.888077467	2.885975222	2.887313	2.859983667	2.938723067	2.908335733	2.823098422	2.889415289	2.898971156	2.895339956	2.945411978	2.9679636	2.996057489	2.9006912	2.895339956	2.898971156	2.928785022	2.943883089	2.834756378	2.919038111	2.911775778	2.876037311	2.945411978
xseB	3.235333378	3.162327467	3.278716489	3.278716489	3.241831244	3.262089467	3.2869344	3.256356022	3.326686244	3.234186711	3.285978844	3.176661022	3.188510244	3.276805356	3.177425489	3.283112111	3.149904978	3.234186711	3.262089467	3.259413822	3.315601644	3.125059889	3.200359333	3.260560533	3.247946933	3.366247067	3.250240289	3.127544444	3.296681222	3.2227198	3.315601644
thiI	2.533177022	2.562035467	2.581720267	2.700402711	2.682628956	2.7380524	2.605036378	2.618605511	2.612489844	2.625103378	2.701931622	2.580764689	2.544452867	2.633130133	2.543497311	2.533559244	2.568724511	2.622236644	2.720469689	2.762323933	2.809147111	2.587453778	2.6090498	2.646508289	2.626058933	2.706327267	2.563564378	2.6090498	2.612489844	2.630836711	2.700784933
yajL	2.159165244	2.242682422	2.331168622	2.3095726	2.269629644	2.232171089	2.299061378	2.314923867	2.173689889	2.276318644	2.166427578	2.145596044	2.314923867	2.316070533	2.042394044	2.1169288	2.274980844	2.329639711	2.300972556	2.316834978	2.340151089	2.240197933	2.352573533	2.2795676	2.267527378	2.270776333	2.334608689	2.364995956	2.240197933	2.250327044	2.221468689
panE	2.473167	2.456540067	2.512536733	2.433988511	2.441059778	2.428063911	2.500305378	2.515976778	2.348560111	2.316834978	2.3586892	2.437046333	2.496674156	2.496674156	2.250900378	2.343400067	2.458451244	2.505465489	2.513110067	2.505465489	2.560506578	2.450042111	2.527634711	2.480620467	2.456540067	2.469153622	2.504509889	2.508905533	2.478136	2.416597067	2.448130956
yajQ	2.939487511	3.084925911	3.087410444	3.162327467	3.1512428	3.065241067	3.108050822	3.031987067	3.104228511	3.116268756	3.096583978	3.0791924	3.109770844	3.0591254	2.908335733	2.976181533	3.087410444	3.095246178	3.122575444	3.110535289	3.080912467	3.112446467	3.139584822	3.114357578	3.147802756	3.087410444	3.140731511	3.135953622	3.088557156	3.165767489	3.050334089
yajR	1.650035022	1.654621822	1.642963822	1.682142289	1.543775067	1.612385467	1.650035022	1.713102956	1.7121474	1.739476844	1.634745889	1.510903356	1.642963822	1.679848933	1.535748311	1.600918467	1.693227044	1.669910956	1.788593356	1.751517089	1.7738774	1.744636956	1.600918467	1.653475111	1.725907622	1.6960938	1.574162444	1.688066911	1.679848933	1.742725778	1.765086178
cyoE	3.315601644	3.272983067	3.295916778	3.300312467	3.170354244	2.974461489	3.300312467	3.388989689	3.218706333	3.235333378	3.159269689	3.264573978	3.360704711	3.325157333	3.177998844	3.241831244	3.309677111	3.334522	3.325157333	3.431799444	3.3949144	3.335477578	3.3868874	3.216030733	3.311779356	3.254635978	3.314646089	3.307001489	3.330890844	3.345415533	3.3421666
cyoD	3.742743556	3.721338622	3.685217956	3.657888422	3.565771044	3.376567289	3.712547311	3.6615196	3.542837333	3.587749244	3.525828022	3.7345256	3.810398111	3.782304267	3.676808867	3.657888422	3.726116467	3.697640333	3.681013444	3.776188556	3.757077111	3.759943889	3.764912844	3.573033356	3.648141578	3.615078711	3.712547311	3.7522992	3.688466867	3.651390511	3.697640333
cyoC	3.577046844	3.5703578	3.615078711	3.542837333	3.457217844	3.330890844	3.612020867	3.587749244	3.520094667	3.5703578	3.469258	3.609154156	3.634381333	3.6615196	3.5317526	3.5466596	3.612020867	3.591189333	3.612020867	3.657888422	3.648141578	3.638776956	3.612020867	3.488178378	3.587749244	3.520094667	3.591189333	3.651390511	3.6018918	3.594629444	3.615078711
cyoB	3.886461933	3.847665556	3.822438511	3.770072889	3.742743556	3.693053578	3.822438511	3.860088089	3.7522992	3.796064511	3.757077111	3.8818752	3.944560844	3.8818752	3.796064511	3.865630422	3.876524	3.822438511	3.764912844	3.920098178	3.854545667	3.926213844	3.959085622	3.742743556	3.876524	3.7345256	3.865630422	3.932329511	3.854545667	3.8818752	3.832567578
cyoA	4.0515852	3.901177689	3.932329511	3.796064511	3.747330289	3.7345256	3.932329511	3.786126644	3.776188556	3.764912844	3.822438511	3.9090134	3.997308622	4.009731067	3.847665556	3.944560844	3.8818752	3.886461933	3.876524	3.9518232	3.997308622	3.932329511	3.997308622	3.815749422	3.920098178	3.815749422	3.9145558	3.920098178	3.920098178	3.901177689	3.920098178
ampG	2.012388911	1.952761111	1.959641222	2.097435133	2.090172733	2.1543874	1.946836511	2.080043644	2.110813111	2.079470289	2.1484628	1.987735089	2.053669733	2.075839111	1.958303444	1.995379711	1.952761111	2.052714133	2.238477889	2.347604533	2.331168622	2.020033533	1.993086356	2.110813111	2.1861124	2.150947311	1.951805533	2.1543874	2.159547489	2.075839111	2.1748366
yajG	3.340255467	3.321717267	3.3731272	3.437150667	3.448999889	3.538823867	3.355162422	3.371598289	3.369496022	3.345415533	3.459702333	3.307001489	3.345415533	3.410585756	3.270498556	3.340255467	3.330890844	3.407336844	3.536148289	3.504996578	3.529459178	3.3371976	3.376567289	3.496587467	3.472506956	3.4853116	3.303943622	3.345415533	3.444986422	3.450528778	3.510347733
bolA	2.319319467	2.234464489	2.224717622	2.282625444	2.270011889	2.280140956	2.278229822	1.993659689	2.311674889	2.344928956	2.313586022	2.326581889	2.333270844	2.171396533	2.259500489	2.075456889	2.211912933	2.102021844	1.873639444	1.964227978	1.985823956	2.1973882	2.199490467	2.0941862	2.252811533	2.1012574	2.487309533	2.180761222	2.040100644	2.288932244	2.145022711
tig	3.490854022	3.6185188	3.6018918	3.622723289	3.612020867	3.747330289	3.641261422	3.581442511	3.522961356	3.553157511	3.573033356	3.612020867	3.581442511	3.591189333	3.442310867	3.529459178	3.626927844	3.594629444	3.615078711	3.605905222	3.6641952	3.612020867	3.577046844	3.550290733	3.525828022	3.609154156	3.605905222	3.638776956	3.5703578	3.5703578	3.622723289
clpP	3.268969622	3.385549622	3.374656156	3.256356022	3.267631822	3.2626628	3.317321644	3.3731272	3.238200067	3.202270489	3.243169067	3.2869344	3.362042578	3.259413822	3.134615778	3.176661022	3.3930032	3.319423889	3.281965422	3.207812778	3.252342578	3.338344311	3.388989689	3.216604067	3.234186711	3.268969622	3.329361867	3.272983067	3.243933511	3.223866533	3.243169067
clpX	3.154300667	3.206283889	3.212017311	3.209532844	3.179145533	3.227115444	3.163283022	3.268969622	3.069445578	3.117797644	3.115122044	3.157167378	3.177425489	3.1455094	2.9626124	3.065241067	3.228262111	3.210297311	3.167869756	3.094099467	3.095246178	3.2145018	3.210297311	3.095246178	3.117797644	3.116268756	3.183923444	3.186025733	3.167869756	3.132704667	3.154300667
lon	3.046129622	3.171692067	3.202843822	3.228262111	3.171692067	3.134615778	3.1512428	3.380580644	3.171692067	3.164047467	3.147802756	3.1309846	3.119708778	3.088557156	3.008479911	3.038293889	3.252342578	3.220044156	3.227115444	3.082441356	3.0711656	3.177998844	3.194817044	3.138247022	3.138247022	3.139584822	3.142260467	3.138247022	3.152389467	3.157167378	3.133278
hupB	3.407336844	3.504996578	3.444986422	3.446515378	3.490854022	3.303943622	3.407336844	3.343504378	3.410585756	3.462569044	3.439252933	3.428932711	3.504996578	3.326686244	3.321717267	3.329361867	3.5317526	3.423963733	3.250240289	3.260560533	3.288081111	3.475182533	3.510347733	3.378669533	3.448999889	3.435812867	3.459702333	3.478049267	3.452439978	3.550290733	3.391091978
ppiD	2.931269511	2.919802556	2.8980156	2.941207533	2.983826089	3.072885644	2.905277933	2.981723844	3.003702089	2.989750667	2.984590556	2.946176444	2.929740578	2.963185733	2.798062467	2.820231689	2.949425422	2.955158911	3.012875533	3.016506756	3.008479911	2.917509222	2.942736422	2.969683622	2.967199133	2.949425422	2.919802556	3.029311489	2.921904844	2.897251156	2.9572612
ybaV	1.522752533	1.600918467	1.520650311	1.818025	2.073545711	2.1861124	1.565562267	1.754957156	1.738330089	1.791460067	1.769099556	1.751517089	1.674115489	1.659590844	1.6362748	1.716925244	1.586775978	1.583335933	1.552375289	1.945498733	1.715587422	1.569002333	1.539379444	1.6389504	1.770055111	1.490645156	1.737374511	1.673733222	1.709662889	1.897528911	1.723232022
ybaX	2.339195489	2.612489844	2.568724511	2.664855289	2.709385156	2.622236644	2.6054186	2.684731222	2.713398533	2.778759756	2.644788267	2.618223289	2.646508289	2.577706844	2.446984289	2.327155222	2.631792311	2.633130133	2.6090498	2.697153756	2.630836711	2.612107622	2.623192222	2.559742133	2.611343156	2.604463022	2.618223289	2.636379111	2.558404311	2.648037222	2.6014052
cof	2.049656333	2.006655533	2.064372156	1.999393156	1.979134933	2.051185222	2.004744378	2.106608578	2.013344511	2.002833222	2.0211802	1.979134933	2.008184444	1.996144156	1.814584978	1.840767756	2.028251422	1.992321867	2.064372156	1.937663044	2.030353733	1.990792978	2.070487889	2.015446778	1.999393156	2.111386444	2.037233933	2.0311182	2.023664689	2.066092222	2.0693412
ybaO	1.745401444	1.679848933	1.840767756	1.749988156	1.737374511	1.849367933	1.754383822	1.7738774	1.779611	1.745401444	1.882621933	1.641434911	1.715587422	1.863892622	1.741579089	1.881857489	1.805602578	1.899057822	1.89428	1.726672111	1.873639444	1.645830533	1.719218644	1.854528022	1.785153289	1.890266556	1.650035022	1.560784356	1.872301622	1.785153289	1.937089689
mdlB	1.294561311	1.294561311	1.201870511	1.311188311	1.249649289	1.3220818	1.249649289	1.294561311	1.294561311	1.364700444	1.311188311	1.311188311	1.3220818	1.274494267	1.095801711	1.294561311	1.294561311	1.433884022	1.3476912	1.433884022	1.423563867	1.274494267	1.364700444	1.274494267	1.294561311	1.364700444	1.201870511	1.364700444	1.274494267	1.3220818	1.336033222
tesB	1.974739267	1.959641222	1.967094711	1.883577489	1.904791244	1.828154133	1.962890178	1.954290044	1.888164267	1.920653733	1.913391378	1.926578333	1.863892622	1.956201178	1.8348432	1.967668044	2.006273311	1.947983222	1.849367933	1.886444222	1.853763556	1.981428356	1.951232178	1.879564067	1.875932867	1.891413267	1.934223	1.945498733	1.847839044	1.904791244	1.874977289
ybaY	2.319701689	2.136995889	2.051185222	2.1425382	2.098008489	1.895426667	2.136995889	1.899057822	2.153049578	1.978179378	2.094759556	2.109857533	2.109093067	1.971108089	1.924284911	1.775788622	2.313968289	2.0611232	1.922947089	1.9798994	1.8851064	2.254913756	2.234464489	2.040100644	2.033984956	1.968623622	2.2130596	2.0909372	2.102021844	2.103168511	1.983721711
ybaZ	1.746357	1.6295858	1.7045028	1.759352733	1.552375289	1.6362748	1.621750022	1.835798778	1.666470956	1.700298289	1.677746689	1.609900933	1.716925244	1.7121474	1.444395356	1.444395356	1.668382067	1.742725778	1.6756444	1.739476844	1.565562267	1.668382067	1.731258889	1.700298289	1.858732533	1.724378711	1.672204289	1.650035022	1.653475111	1.743681356	1.680995622
ffs	2.291990089	2.711296289	2.882726289	3.257884933	3.200359333	2.945411978	2.596436178	3.313308267	3.427021556	2.959172333	2.950572111	2.625103378	2.558404311	2.316834978	1.955245622	2.588409333	2.980959378	3.126397711	3.124104333	3.529459178	2.810484889	3.216030733	3.259413822	3.241831244	3.260560533	2.662944133	2.505465489	2.869157133	3.181056689	3.378669533	2.666002
ylaC	2.898971156	2.890944267	2.928785022	2.750283733	2.757354978	2.650330622	2.887313	2.596436178	2.704416111	2.697153756	2.751430422	2.830360733	2.930696178	2.938723067	2.866863756	2.937003022	2.899926756	2.882152956	2.9356652	3.037529422	3.060654356	2.914260267	2.906233489	2.9091002	2.952101067	2.7397724	2.876801756	2.800355822	2.897060044	2.8320808	2.8137338
maa	2.1425382	2.137569222	2.076985822	2.106608578	2.172352111	2.272114133	2.137569222	2.013344511	2.256824911	2.029207	2.080617	2.1543874	2.0544342	2.0443052	2.008184444	1.926578333	2.124000044	2.121324422	2.164325356	2.118075489	2.055007556	2.132026889	2.027295844	2.134702533	2.0347494	2.060549844	2.037425044	2.1012574	2.1029774	2.1874502	2.124000044
hha	3.236480067	3.163283022	3.1455094	3.1512428	3.119708778	3.232848911	3.164047467	3.003702089	3.182776711	2.959554556	2.941971978	3.186025733	3.159269689	3.089130511	2.916553667	3.039058378	3.119135422	3.080912467	3.125059889	2.929740578	2.988412844	3.078810156	3.1309846	3.251387	3.021666844	3.088557156	3.0591254	3.192332489	3.142260467	3.157358511	3.220044156
ybaJ	2.745696911	2.671926578	2.618223289	2.6316012	2.704416111	2.800355822	2.703651667	2.505465489	2.663326356	2.4251972	2.469918089	2.694669244	2.559168778	2.559168778	2.458451244	2.433988511	2.632747911	2.615356556	2.633130133	2.451571022	2.445264289	2.635805756	2.562035467	2.667722044	2.537381578	2.568724511	2.564328867	2.596436178	2.623192222	2.682628956	2.714927444
acrB	3.005613222	3.0591254	2.993764111	2.976181533	3.002746533	2.926682756	2.981723844	3.033324889	2.977519333	2.973123711	2.951145489	3.033324889	2.983826089	2.959554556	2.926300533	2.919038111	3.098304022	3.006759889	3.007524333	2.959172333	2.911775778	3.070210044	3.018226778	2.9559234	2.9679636	2.926300533	2.959172333	3.009817711	2.995293044	2.951145489	2.946176444
acrA	3.3421666	3.3930032	3.348282267	3.259413822	3.3371976	3.378669533	3.356882467	3.3587936	3.338344311	3.317321644	3.3475178	3.360704711	3.3868874	3.3475178	3.2718364	3.284832156	3.388989689	3.309677111	3.283112111	3.296681222	3.253107022	3.407336844	3.327641822	3.329361867	3.313308267	3.296681222	3.3475178	3.285978844	3.268969622	3.295916778	3.262089467
acrR	2.117693267	2.0078022	2.037425044	2.069150089	2.030353733	2.131071289	2.036469467	2.071634556	2.119986622	2.122088867	2.089408267	1.9798994	2.026913622	2.094568444	2.127248978	2.127248978	2.073545711	2.009331111	2.1484628	2.136040311	2.198917133	2.055007556	2.028251422	2.094568444	2.099346289	2.215926378	1.975121533	2.056154244	2.108710822	2.103741867	2.137951444
kefA	2.274980844	2.111577556	2.094568444	2.178085578	2.206179511	2.261984978	2.142920467	1.982383933	2.205032844	2.207517333	2.260838311	2.130306822	2.119222178	2.199490467	1.970152533	2.049656333	2.111004222	2.111577556	2.2140152	2.213632956	2.2373312	2.170058733	2.145022711	2.187259067	2.228922133	2.270967444	2.124000044	2.128204578	2.187259067	2.164325356	2.256824911
priC	2.083483733	2.019077956	1.954290044	2.043349644	1.984868378	2.018504578	2.016593467	1.994997489	1.997099778	2.029971489	2.081381467	2.015446778	2.079470289	2.026913622	1.893324422	1.926960578	2.006655533	1.948365444	2.103168511	2.018504578	2.015446778	2.020797978	2.048509644	1.975121533	2.100301844	2.085777111	1.952761111	1.993086356	2.080043644	1.985250622	2.069532311
ybaN	2.452144378	2.380667444	2.367098222	2.348560111	2.367862667	2.372258289	2.472975889	2.324861844	2.282625444	2.2130596	2.359071422	2.384107511	2.439721978	2.4511888	2.342444511	2.287594444	2.381623022	2.439530867	2.489985156	2.378182911	2.427108311	2.374360533	2.456540067	2.453864422	2.481576022	2.429592822	2.341680022	2.365378178	2.482722711	2.444499822	2.519034644
apt	2.618223289	2.633130133	2.714354111	2.770924022	2.736523444	2.696389289	2.639819244	2.758692778	2.742448	2.735950089	2.742448	2.538719422	2.559742133	2.640201489	2.619561089	2.673646578	2.720469689	2.762323933	2.821951733	2.959554556	2.8924732	2.651859556	2.723909733	2.729452111	2.748754778	2.764043956	2.618605511	2.587644889	2.721425267	2.789653311	2.823289533
dnaX	2.481576022	2.4571134	2.452144378	2.523048	2.4571134	2.486353956	2.482722711	2.491896311	2.463993556	2.417934867	2.442779778	2.478518222	2.466286933	2.459406822	2.391178778	2.469918089	2.505465489	2.476224844	2.573693444	2.587644889	2.592040467	2.469153622	2.493043	2.489029556	2.513874533	2.489411778	2.395765467	2.426343867	2.526870267	2.4974386	2.577706844
ybaB	3.366247067	3.322672844	3.420905956	3.510347733	3.513596667	3.5600376	3.418803733	3.391091978	3.448999889	3.423963733	3.529459178	3.382109556	3.446515378	3.483400489	3.380580644	3.483400489	3.362042578	3.4149814	3.435812867	3.369496022	3.388989689	3.318468333	3.391091978	3.462569044	3.466200222	3.493911867	3.3949144	3.398736667	3.423963733	3.475182533	3.488178378
recR	2.906233489	2.928211667	3.026826978	3.062374356	2.984590556	2.950572111	3.010773267	2.970830333	2.947705356	3.021666844	3.077281222	2.961083489	3.001408733	3.072885644	2.963185733	3.025680311	2.893811	3.025680311	2.983826089	2.977519333	3.016506756	2.938723067	2.970830333	3.012875533	3.060654356	3.140731511	2.959554556	3.036191578	3.053200867	3.041925089	3.163283022
htpG	2.989750667	3.174367644	3.270498556	3.163283022	3.033324889	2.986501689	3.117797644	3.360704711	3.050334089	3.092570556	3.120664333	3.088557156	3.120664333	3.039058378	2.879477356	2.919802556	3.217559622	3.252342578	3.1611808	3.038293889	3.031987067	3.133278	3.195963711	3.115122044	3.109770844	3.128117822	3.142642689	3.128117822	3.098304022	3.158314089	3.116268756
adk	3.529459178	3.605905222	3.594629444	3.480151533	3.550290733	3.597878378	3.577046844	3.398736667	3.418803733	3.498689778	3.5317526	3.594629444	3.609154156	3.565771044	3.452439978	3.587749244	3.529459178	3.515890089	3.448999889	3.448999889	3.475182533	3.562522111	3.594629444	3.478049267	3.522961356	3.452439978	3.609154156	3.472506956	3.478049267	3.452439978	3.4333284
hemH	1.881857489	1.996144156	2.003406578	2.079470289	2.0347494	2.121324422	1.939574244	2.179805644	2.111004222	2.201401644	2.175409956	1.906893489	1.971108089	1.947983222	1.875932867	1.890266556	2.039527311	2.052905244	2.200446044	2.317599422	2.276318644	1.982383933	2.071061222	2.050611889	2.132026889	2.167956467	1.983721711	2.140435933	2.080617	2.067430044	2.090172733
gsk	2.340151089	2.380858556	2.446028733	2.553435356	2.544452867	2.538337178	2.393854356	2.471255867	2.493043	2.527634711	2.504509889	2.3347998	2.379138511	2.468198067	2.360600311	2.416597067	2.363084778	2.505847733	2.573884556	2.723527511	2.742448	2.343400067	2.417552622	2.481002689	2.493616333	2.535852644	2.3347998	2.410863533	2.501069822	2.5176968	2.5283992
ybaL	2.208090667	2.202166089	2.281669844	2.188214667	2.172734333	2.140818156	2.174072133	2.335373133	2.081381467	2.069532311	2.055007556	2.170058733	2.192036956	2.187641311	2.128204578	2.036469467	2.187832444	2.201592756	2.201401644	2.253193756	2.314923867	2.2172642	2.235037844	2.229877733	2.187259067	2.247842533	2.208090667	2.219366444	2.2096196	2.220895356	2.2096196
ushA	2.482340489	2.517505689	2.395001022	2.3325064	2.376080578	2.322377311	2.443544244	2.4026456	2.412201333	2.448704289	2.403792311	2.498011933	2.446984289	2.334608689	2.252047067	2.180761222	2.512154489	2.371684933	2.291990089	2.276318644	2.237522311	2.5243858	2.448704289	2.373404956	2.360026978	2.331168622	2.495336356	2.426726089	2.318555022	2.309763711	2.257207133
ybaK	2.025002489	1.997099778	2.094759556	2.098008489	2.149609489	2.113488689	2.042394044	2.021562422	2.097435133	2.123044467	2.202739422	1.972445889	1.971681422	2.076412489	1.835798778	1.902689022	1.964227978	2.017931244	2.103741867	2.1182666	2.167956467	2.0347494	2.037233933	2.051185222	2.036469467	2.102021844	1.984868378	1.993659689	2.081381467	2.118075489	2.078514733
ybaP	2.411436867	2.355058044	2.281860956	2.170440956	2.270776333	2.249180356	2.3095726	2.325052956	2.267527378	2.262176089	2.298488044	2.356204711	2.367862667	2.304794822	2.191081378	2.135275867	2.305941489	2.202166089	2.239051222	2.230833311	2.285683289	2.307470378	2.352955756	2.302501489	2.273451911	2.373404956	2.296576844	2.228922133	2.261793867	2.320275044	2.285109956
ybaQ	2.644214911	2.623765578	2.533559244	2.572355667	2.612107622	2.508905533	2.561653244	2.635805756	2.705371689	2.670779867	2.645552711	2.568724511	2.577897956	2.559742133	2.410863533	2.447366511	2.640965956	2.554773156	2.574649022	2.505847733	2.523430222	2.605036378	2.536617133	2.565666644	2.616121022	2.637525867	2.596436178	2.610196467	2.590511578	2.570062311	2.6417304
copA	2.233317778	2.265807333	2.470682533	2.203503867	2.305941489	2.435708533	2.037233933	2.866863756	2.301737022	2.213632956	2.2306422	2.226819867	2.207517333	2.203886089	2.105079667	2.4571134	2.079470289	2.085777111	2.267145156	2.357351378	2.4571134	2.180952333	2.216881956	2.313586022	2.235802311	2.331359733	2.237522311	2.140818156	2.202739422	2.081381467	2.302883711
cueR	2.401498911	2.442779778	2.452717756	2.292945667	2.313968289	2.249562578	2.450042111	2.352955756	2.348751222	2.302501489	2.307470378	2.364995956	2.367862667	2.3560136	2.162987578	2.187832444	2.458833489	2.405894578	2.367098222	2.318555022	2.364995956	2.410863533	2.404747911	2.427681667	2.355058044	2.374169422	2.412392444	2.416405956	2.367862667	2.320848378	2.350853467
ybbJ	2.006655533	1.967094711	1.990792978	1.811144911	1.869434911	1.988690733	2.025002489	1.7138674	1.864657067	1.6389504	1.862554844	2.030353733	1.864657067	1.764321733	1.775788622	1.701253867	1.945116511	1.870581578	1.603403	1.863892622	1.785153289	1.991748533	1.961552378	1.864657067	1.849367933	1.725907622	2.089408267	1.983721711	1.884150822	1.889119867	1.820891756
ybbK	2.401881133	2.230259956	2.233317778	2.098581844	2.133364689	2.110813111	2.268291844	2.029207	2.046598533	1.943778733	1.898102267	2.236184533	2.125337822	2.064372156	2.043158533	1.996144156	2.227775467	2.202548311	1.937089689	1.946836511	2.016593467	2.281669844	2.2172642	2.1484628	1.986588422	1.961170133	2.296767956	2.145022711	2.0693412	2.050611889	2.013344511
ybbL	2.261984978	2.160885289	2.256824911	2.0611232	2.173689889	2.262176089	2.194521489	1.904600133	1.955245622	1.784962178	1.811144911	2.184392378	2.170058733	2.094759556	2.009331111	1.959641222	2.013344511	2.132791333	1.887782022	1.903071244	1.986588422	2.1543874	2.183819044	2.119986622	1.971108089	2.037233933	2.194521489	2.141391511	1.972445889	2.046598533	2.0460252
ybbM	1.855865844	1.866568178	1.891413267	1.725907622	1.823949622	1.879564067	1.816113867	1.904791244	1.7526638	1.6295858	1.508036578	1.823949622	1.845163444	1.728392133	1.607798667	1.571486844	1.849367933	1.872301622	1.6519462	1.715587422	1.679848933	1.841532222	1.962890178	1.820127289	1.7574416	1.697049356	1.858732533	1.926960578	1.834078756	1.810189333	1.647741689
ybbN	3.135380267	3.114357578	3.195963711	3.152389467	3.0564498	3.039058378	3.128117822	3.290374489	3.133278	3.139584822	3.116268756	3.108050822	3.147802756	3.1512428	2.890179778	2.976754889	3.110535289	3.212017311	3.212972889	3.078810156	3.077281222	3.055303133	3.152389467	3.150860578	3.157358511	3.207812778	3.060654356	3.115122044	3.154300667	3.124104333	3.200359333
ybbO	2.775128533	2.712060756	2.691802511	2.602934089	2.649566178	2.592996044	2.670779867	2.651668422	2.629881156	2.616121022	2.660268533	2.674793244	2.7397724	2.693140356	2.597009511	2.653579578	2.673073244	2.638481444	2.644214911	2.654152911	2.631027844	2.636379111	2.680144444	2.6466994	2.675557689	2.612489844	2.723527511	2.643068222	2.645552711	2.654344022	2.642494867
tesA	2.665810889	2.598729578	2.606756378	2.494189667	2.506803289	2.429019467	2.605800822	2.554773156	2.487309533	2.504509889	2.512536733	2.635805756	2.663326356	2.611343156	2.470682533	2.491322978	2.592231578	2.580382444	2.562035467	2.478518222	2.5020254	2.592996044	2.613636533	2.582675844	2.559742133	2.5492308	2.580764689	2.558404311	2.548657467	2.518461311	2.549804133
ybbA	2.452717756	2.407996822	2.340724422	2.2096196	2.228922133	2.232744422	2.362893667	2.344928956	2.325052956	2.311674889	2.208090667	2.384680844	2.326199667	2.2895056	2.129351244	2.156298556	2.446028733	2.359071422	2.338239889	2.221468689	2.1543874	2.3839164	2.371493822	2.395956578	2.312630467	2.2633228	2.368818244	2.380858556	2.375316111	2.250900378	2.274980844
ybbP	2.152667356	2.066092222	1.974739267	1.931165133	1.887782022	1.960405667	2.051185222	1.974739267	1.962890178	2.021562422	1.906893489	2.083483733	1.976650444	2.0078022	1.853763556	1.928871756	2.100301844	1.983721711	2.030353733	1.947409867	1.898102267	2.048509644	1.986588422	2.002833222	2.037233933	1.891795511	2.102021844	2.172734333	1.987735089	1.966521378	1.972445889
ylbG	1.747503667	1.423563867	1.668382067	1.6987694	1.656532933	1.560784356	1.542628378	1.6519462	1.543775067	1.497525289	1.759352733	1.547215178	1.569002333	1.713102956	1.3561002	1.482618378	1.465800267	1.641434911	1.653475111	1.643537156	1.580278111	1.560784356	1.618118867	1.654621822	1.672204289	1.5777936	1.5777936	1.535748311	1.697049356	1.775788622	1.614296644
ybbB	1.903071244	1.960405667	2.012388911	2.099346289	1.999393156	2.040100644	1.972445889	2.080617	2.026913622	2.095524	2.021562422	1.997673133	1.957347844	2.027295844	1.8851064	1.858732533	2.029207	2.048509644	2.123044467	2.238477889	2.207517333	1.959641222	2.029207	2.051758556	2.025958067	2.075839111	1.8765062	1.975121533	2.032838244	2.057300911	2.070487889
allR	2.591276022	2.624721156	2.714927444	2.671926578	2.682820089	2.687789111	2.579044622	2.818511644	2.653579578	2.617076578	2.660841867	2.587453778	2.682628956	2.601787422	2.307470378	2.356204711	2.651859556	2.700784933	2.663326356	2.6316012	2.584778133	2.6054186	2.689891378	2.604463022	2.676322178	2.638099222	2.571782333	2.700784933	2.630836711	2.639819244	2.577897956
ylbA	2.305941489	2.348560111	2.331359733	2.107946378	2.2293044	2.233317778	2.287594444	2.288932244	2.2140152	2.159547489	2.115208756	2.356395822	2.360600311	2.187832444	1.959641222	2.022709133	2.382769689	2.301737022	2.065136622	1.981046111	2.017931244	2.295239067	2.297532467	2.219748667	2.1182666	1.975694867	2.441059778	2.392134333	2.1874502	2.089408267	2.046598533
purK	2.978474911	3.086454889	3.094099467	3.164047467	3.120664333	3.110535289	3.074796778	3.1984482	3.302414711	3.385549622	3.2869344	3.080148	3.110535289	3.147802756	3.024724733	3.039631711	3.119708778	3.082441356	3.142260467	3.200359333	3.182776711	3.086454889	3.074032311	3.116268756	3.212972889	3.238200067	3.092570556	3.2227198	3.155638444	3.133278	3.201314911
purE	3.101744067	3.125059889	3.1611808	3.284832156	3.243169067	3.285978844	3.180292244	3.231893289	3.356882467	3.435812867	3.4149814	3.139584822	3.1485672	3.1984482	3.147802756	3.164047467	3.120664333	3.138247022	3.175514311	3.280054289	3.278716489	3.167869756	3.165767489	3.185452378	3.295916778	3.321717267	3.192332489	3.232848911	3.245271311	3.247946933	3.247946933
lpxH	2.234464489	2.283772156	2.316834978	2.300972556	2.360026978	2.391178778	2.300016978	2.403027844	2.268291844	2.329830822	2.343400067	2.274980844	2.2692474	2.3347998	2.283007667	2.374360533	2.258927156	2.291990089	2.329639711	2.463229089	2.475651511	2.314923867	2.246695867	2.3240974	2.374169422	2.382769689	2.342444511	2.333270844	2.360600311	2.351809089	2.340151089
ppiB	3.391091978	3.488178378	3.542837333	3.5466596	3.538823867	3.459702333	3.504996578	3.553157511	3.483400489	3.525828022	3.513596667	3.452439978	3.5067166	3.510347733	3.405234578	3.398736667	3.442310867	3.550290733	3.437150667	3.450528778	3.457217844	3.478049267	3.488178378	3.490854022	3.504996578	3.510347733	3.442310867	3.355162422	3.480151533	3.538823867	3.469258
cysS	2.654152911	2.782964333	2.839534356	2.750665978	2.817173867	2.937003022	2.797680244	2.823098422	2.643068222	2.719514111	2.732318889	2.706327267	2.779524222	2.806471511	2.640201489	2.674793244	2.783728778	2.845841222	2.890944267	2.917509222	2.938723067	2.817173867	2.838769889	2.859983667	2.8412544	2.796724667	2.762323933	2.819467244	2.839534356	2.723909733	2.707473956
folD	3.029311489	3.099068489	3.147802756	3.174367644	3.135380267	3.185452378	3.109770844	3.1309846	3.183923444	3.241831244	3.216604067	3.080912467	3.086454889	3.090468289	2.984590556	3.026826978	3.1611808	3.127544444	3.150860578	3.201314911	3.165767489	3.087410444	3.154300667	3.126397711	3.167869756	3.181056689	3.078810156	3.116268756	3.099068489	3.166723044	3.164047467
intD	1.949129911	1.9296362	1.923711578	1.898102267	1.864657067	1.912244711	1.963654644	2.066092222	1.956201178	1.903071244	1.930782889	1.965948044	1.935943	1.937663044	1.8765062	1.825669644	1.8851064	1.914346956	1.9798994	1.869434911	1.940147578	1.933076333	1.926578333	1.923711578	1.935943	1.938236378	1.884150822	1.946836511	1.964227978	1.959641222	1.964801333
emrE	1.764321733	1.978179378	2.018504578	1.992321867	1.967668044	1.951232178	1.844016733	1.905937911	1.963654644	1.862554844	1.850323489	1.884150822	1.937089689	1.744636956	1.764321733	1.795855711	1.840767756	1.993086356	1.811718267	1.881857489	1.854528022	1.960405667	1.935943	1.880519622	1.771010689	1.872301622	1.924284911	1.902689022	1.873639444	1.949129911	1.89428
ompT	4.022917956	4.016228933	4.041838356	4.016228933	4.022917956	4.0515852	3.9518232	4.046998422	4.155742778	3.932329511	3.920098178	4.089999333	4.127457911	3.974183644	3.894106533	3.435812867	3.9877528	4.016228933	3.782304267	3.901177689	3.822438511	4.022917956	4.058083089	4.022917956	3.944560844	3.9090134	4.127457911	4.115417511	3.938445267	4.103186244	3.894106533
nfrA	1.433884022	1.440381933	1.372918356	1.274494267	1.372918356	1.563268844	1.433884022	1.404643444	1.381327444	1.410376933	1.3476912	1.444395356	1.390692044	1.3476912	1.294561311	1.274494267	1.390692044	1.414963733	1.404643444	1.560784356	1.528294867	1.449555444	1.497525289	1.3476912	1.3476912	1.294561311	1.449555444	1.470195911	1.440381933	1.444395356	1.3476912
cusS	1.926578333	1.915493644	1.937089689	1.919315911	1.993086356	2.051758556	1.931738533	1.935943	2.055007556	2.003406578	2.061314311	1.893324422	1.816113867	1.884150822	1.9084224	1.919315911	1.909569111	1.9084224	2.039527311	2.019077956	2.076985822	1.9432054	1.884150822	1.975121533	2.026913622	2.037425044	2.004362133	1.928871756	1.934223	1.967094711	1.973592556
cusR	2.244975822	2.266380689	2.234464489	2.219748667	2.270967444	2.281669844	2.300590333	2.098008489	2.205415067	2.111577556	2.292754533	2.227775467	2.142920467	2.204459467	2.154960733	2.1012574	2.146742733	2.2400068	2.276318644	2.2140152	2.346840089	2.198917133	2.208090667	2.268291844	2.217455311	2.331933067	2.273451911	2.145596044	2.274216356	2.206179511	2.303648156
pheP	1.956965622	2.1029774	2.113488689	2.061314311	2.103168511	2.241153489	2.080043644	2.1398626	1.997673133	2.043158533	2.056154244	2.0078022	1.978179378	2.018504578	1.925240489	1.997099778	2.164325356	2.211912933	2.267527378	2.385827533	2.331359733	2.170440956	2.145596044	2.177129978	2.243255778	2.125337822	2.050611889	2.1543874	2.176365533	2.051185222	1.993659689
ybdG	2.219939778	2.1543874	2.145022711	2.135275867	2.125146711	2.141391511	2.159165244	2.006273311	2.027295844	1.8398122	1.835798778	2.170440956	2.225290978	2.104888556	1.971108089	1.946836511	2.1398626	2.143684911	2.010860022	2.060549844	2.056154244	2.181334556	2.200446044	2.140818156	2.100875178	2.043349644	2.194903711	2.243255778	2.082337044	2.090172733	2.079470289
nfnB	2.899926756	2.967199133	3.027209222	2.986501689	2.970830333	2.889415289	2.982488289	2.901264533	2.889415289	2.875655089	2.933945133	2.931269511	3.002746533	3.005613222	2.867819333	2.955158911	2.9679636	3.007524333	3.008479911	2.995293044	3.039631711	2.959554556	3.019373489	3.041925089	3.027209222	3.000070911	2.960701244	2.982488289	3.000070911	3.003702089	3.000835378
ybdF	2.057874244	2.032838244	1.975121533	1.911098044	1.943778733	1.783433267	1.973592556	1.836563244	1.931738533	1.928871756	1.873639444	1.988690733	2.037233933	1.938236378	1.885870889	1.813629378	1.982383933	1.926960578	1.931738533	1.947983222	1.823949622	1.933267444	2.100301844	1.975694867	1.971681422	1.970152533	1.997673133	1.964227978	1.8742128	1.949894356	1.899057822
ybdJ	2.173689889	2.112533111	2.145596044	2.100301844	2.134702533	1.905937911	2.089408267	2.131071289	2.028251422	2.080043644	2.082337044	2.060549844	2.088452711	2.141391511	2.141391511	2.242682422	1.938236378	2.053669733	2.055007556	2.204459467	2.169103133	2.154578511	2.071634556	2.029971489	2.283772156	2.145978267	2.195285933	2.083483733	2.069532311	2.012388911	2.013917867
fepA	2.331359733	2.381623022	2.552097511	2.178276689	2.216881956	2.555919844	2.614209867	2.246122533	2.105079667	2.160120822	2.224717622	2.415068133	2.424432756	2.424432756	2.288932244	2.243255778	2.343400067	2.530310333	2.464566911	2.520754644	2.502407622	2.364422578	2.417934867	2.432459533	2.424432756	2.325052956	2.6352324	2.516359	2.407423467	2.407423467	2.285683289
fes	1.693227044	1.716925244	1.820891756	1.949894356	1.845545667	2.0941862	1.947409867	1.806175911	1.810189333	1.7920334	2.039527311	1.8851064	1.872301622	1.852616867	1.765086178	1.9296362	1.796620178	1.8348432	1.988690733	1.904600133	1.899057822	1.735654511	1.817260533	1.8742128	1.850323489	2.068385622	1.823949622	1.783433267	1.8851064	2.082337044	2.022709133
ybdZ	1.938236378	1.954290044	2.038571756	2.237522311	2.174072133	2.291990089	2.202166089	1.794517911	2.145596044	2.135275867	2.283007667	1.973592556	2.043349644	2.081381467	2.118075489	2.199490467	1.931165133	1.998819822	2.079470289	2.253575978	1.987735089	1.903071244	1.987735089	2.085777111	2.236184533	2.1029774	2.228731022	1.994997489	2.029207	2.297532467	2.175409956
entF	2.075839111	2.086732689	2.1861124	2.179041156	2.114253156	2.272496356	2.288358911	2.131453533	2.162223089	2.177129978	2.283772156	2.136040311	2.199490467	2.188214667	2.076412489	2.188214667	2.0637988	2.167956467	2.284727733	2.221850911	2.146742733	2.056154244	2.174072133	2.210192933	2.193565889	2.248224778	2.297532467	2.209810711	2.167956467	2.321612844	2.294092356
fepC	1.939574244	1.967668044	2.013344511	1.981428356	1.897528911	1.993659689	2.043158533	1.920653733	1.922947089	1.840767756	1.907657956	2.030927089	2.065136622	2.036469467	1.854528022	1.947409867	2.020797978	2.040865111	2.104888556	2.006655533	2.067430044	1.961170133	2.029971489	2.040865111	2.051185222	2.017931244	2.004744378	2.102021844	2.070487889	2.027295844	2.071061222
fepG	1.8348432	1.866759289	1.830256422	1.912244711	1.846883489	1.990028533	1.912244711	1.891795511	1.889119867	1.880519622	1.845163444	1.938236378	1.937663044	1.8851064	1.877652889	1.947983222	1.954290044	1.978179378	2.002259867	2.010860022	1.930782889	1.862554844	1.872301622	1.910333578	1.945116511	1.754383822	1.975694867	1.909569111	1.895426667	1.967668044	1.994997489
fepD	1.904600133	1.873639444	1.7738774	1.884150822	1.825669644	2.009713333	1.829300844	1.865803733	1.781904378	1.793371222	1.751517089	1.845545667	1.899057822	1.765086178	1.769099556	1.866568178	1.931738533	1.873639444	2.030927089	1.972445889	1.8742128	1.8321676	1.846883489	1.881857489	1.972445889	1.831020867	1.791460067	1.903071244	1.914346956	1.951232178	1.875932867
ybdA	1.862554844	1.891413267	1.985250622	2.043922978	2.018504578	2.131453533	2.057300911	1.9296362	1.857203622	1.766041733	1.931165133	1.901160133	1.928871756	1.9798994	1.89428	1.919889244	1.994997489	2.041247333	2.105079667	2.177703333	2.126293422	1.8851064	1.971108089	2.061314311	2.037425044	2.006273311	2.038571756	1.964801333	2.017931244	2.125146711	2.110813111
fepB	2.050611889	2.087688244	2.0611232	2.062460978	1.993659689	2.190508044	2.187641311	1.999966489	1.964227978	1.971108089	2.095524	2.121324422	2.143111578	2.095524	1.943778733	2.014873444	2.140435933	2.132982444	2.114253156	2.142920467	2.089408267	2.068385622	2.083101511	2.052140778	2.077750289	2.103168511	2.108710822	2.145978267	2.083101511	2.104888556	2.138715911
entC	2.512536733	2.431312867	2.498011933	2.495145244	2.481576022	2.744932467	2.711296289	2.300590333	2.420992644	2.392134333	2.597009511	2.548657467	2.4401042	2.505465489	2.5199902	2.589173778	2.468198067	2.447366511	2.500305378	2.536617133	2.524194689	2.450997689	2.4571134	2.507949956	2.526870267	2.555919844	2.685304578	2.502407622	2.4674336	2.631027844	2.601787422
entE	2.489985156	2.474695889	2.513110067	2.495336356	2.463229089	2.730025467	2.681100022	2.384680844	2.446984289	2.426343867	2.560506578	2.587644889	2.497247489	2.497247489	2.504509889	2.620325533	2.512536733	2.530883667	2.513874533	2.569680089	2.493043	2.496674156	2.510434444	2.546746267	2.544452867	2.5261058	2.723909733	2.627014489	2.512154489	2.6014052	2.519799089
entB	2.521519111	2.545599578	2.591276022	2.638481444	2.566048889	2.797680244	2.808382667	2.403792311	2.534132578	2.536617133	2.668486511	2.636379111	2.602934089	2.651668422	2.682628956	2.728687622	2.4974386	2.623192222	2.663326356	2.663326356	2.640965956	2.536234911	2.601787422	2.659504089	2.660841867	2.648992822	2.866863756	2.677086622	2.634850156	2.773026289	2.643068222
entA	2.464566911	2.483869422	2.576560156	2.595098356	2.473167	2.7302166	2.712060756	2.335564244	2.412392444	2.475651511	2.597582867	2.556684289	2.515594556	2.548657467	2.564328867	2.665237533	2.399969956	2.532030333	2.575222356	2.654344022	2.592231578	2.487309533	2.537381578	2.547510756	2.644214911	2.556684289	2.782964333	2.665237533	2.591276022	2.692184733	2.585733733
ybdB	2.453864422	2.484442756	2.569297844	2.573120111	2.482340489	2.643068222	2.727540933	2.367862667	2.421566022	2.459406822	2.575222356	2.557066511	2.4974386	2.602169644	2.573884556	2.654152911	2.459406822	2.594525	2.624721156	2.604463022	2.600449622	2.458451244	2.493616333	2.575222356	2.573884556	2.596436178	2.747608067	2.665810889	2.592040467	2.663326356	2.586115978
cstA	1.835798778	1.781904378	1.760308289	1.8851064	1.836563244	1.979134933	1.817260533	1.947409867	1.822420689	1.870581578	1.890266556	1.800060289	1.775215267	1.841532222	1.901160133	1.814584978	1.700298289	1.775215267	1.850323489	1.891413267	1.997099778	1.759352733	1.830256422	1.701253867	1.822420689	1.987735089	1.781904378	1.842870067	1.8348432	1.880519622	1.945498733
ybdH	2.142920467	2.161649733	2.377800689	2.495718578	2.463993556	2.548657467	2.211912933	2.449468756	2.378182911	2.432077311	2.428063911	2.1708232	2.180952333	2.387356489	2.2895056	2.232744422	2.090172733	2.281669844	2.436472978	2.631792311	2.622236644	2.181907889	2.201401644	2.386592022	2.435708533	2.497247489	2.228922133	2.277274244	2.427108311	2.466478044	2.5199902
ybdL	1.939956467	1.979134933	2.177129978	2.293519022	2.250900378	2.191081378	1.955245622	2.375316111	2.283007667	2.317599422	2.254149311	2.008184444	1.972445889	2.162223089	2.043349644	2.002833222	1.939574244	2.112533111	2.292754533	2.412201333	2.331933067	1.971108089	2.020033533	2.200446044	2.253193756	2.300590333	2.060549844	2.075839111	2.194521489	2.2795676	2.286638867
dsbG	2.220704222	2.284727733	2.246695867	2.1708232	2.211912933	2.094568444	2.268674067	2.256251578	2.326199667	2.3875476	2.349324556	2.261984978	2.278229822	2.222806489	1.960405667	1.960405667	2.2400068	2.249180356	2.184392378	2.153049578	2.133364689	2.241153489	2.2096196	2.141391511	2.169103133	2.207517333	2.298488044	2.292945667	2.187641311	2.145978267	2.159547489
ahpC	3.894106533	3.747330289	3.776188556	3.757077111	3.712547311	3.791286711	3.757077111	3.738539022	3.697640333	3.759943889	3.791286711	3.796064511	3.870981622	3.822438511	3.681013444	3.747330289	3.805238	3.759943889	3.796064511	3.638776956	3.700698133	3.693053578	3.796064511	3.805238	3.836772067	3.847665556	3.764912844	3.770072889	3.796064511	3.757077111	3.805238
ahpF	2.931842867	2.878712889	2.929167244	3.000835378	3.121046556	3.3058548	2.919802556	2.970830333	2.978474911	2.974461489	3.018226778	2.875463978	2.965861311	2.964905733	2.768439578	2.908335733	2.873170578	2.9626124	2.994337467	3.017080111	2.997204178	2.929167244	2.949425422	2.988412844	3.012875533	2.959554556	2.961083489	3.037529422	2.967199133	2.968919178	2.959172333
uspG	2.836858756	2.836667644	2.819467244	2.0078022	2.432077311	2.450042111	2.882152956	2.187641311	1.998819822	1.881857489	1.955245622	2.792328956	2.646508289	2.560506578	2.495718578	2.5176968	2.814498267	2.595098356	2.407996822	2.452144378	2.5243858	2.864570378	2.630836711	2.627587822	2.4251972	2.279185378	2.889415289	2.637334756	2.5020254	2.0909372	2.056918689
rnk	2.143111578	2.067430044	2.194330378	2.357733622	2.368627133	2.538719422	2.090172733	1.955245622	2.312248244	2.253575978	2.261793867	2.0311182	2.080043644	2.105079667	2.076794711	2.356395822	2.188214667	2.167956467	2.201592756	2.166427578	2.077750289	2.106608578	2.145978267	2.1874502	2.259500489	2.177129978	2.124764489	2.200446044	2.252047067	2.206752867	2.266380689
rna	2.6316012	2.664855289	2.730025467	2.727540933	2.717220778	2.801311422	2.623192222	2.775128533	2.635805756	2.670970978	2.762323933	2.648992822	2.741492422	2.714927444	2.447366511	2.566813356	2.633130133	2.721425267	2.7533416	2.764043956	2.801311422	2.593760511	2.690846933	2.679188867	2.691802511	2.741492422	2.572355667	2.677659956	2.680144444	2.703651667	2.7380524
citA	1.460449089	1.549317422	1.294561311	1.465800267	1.410376933	1.5248548	1.404643444	1.3476912	1.274494267	1.428341711	1.410376933	1.486249511	1.414963733	1.398145511	1.201870511	1.381327444	1.449555444	1.3220818	1.372918356	1.585247067	1.444395356	1.482618378	1.390692044	1.474209333	1.497525289	1.201870511	1.456244489	1.490645156	1.381327444	1.398145511	1.372918356
citB	1.679848933	1.759352733	1.706222844	1.741579089	1.749988156	1.887782022	1.720747556	1.734890067	1.607798667	1.853763556	1.732214444	1.7738774	1.811718267	1.645830533	1.440381933	1.641434911	1.759352733	1.680995622	1.743681356	1.786108844	1.891795511	1.718071933	1.693227044	1.626527911	1.631114711	1.706222844	1.624616733	1.777317556	1.6987694	1.565562267	1.700298289
dcuC	2.253575978	2.3560136	2.385827533	2.270776333	2.2795676	2.311674889	2.300972556	2.545599578	2.511390044	2.476224844	2.313968289	2.320848378	2.326581889	2.317599422	2.146742733	2.136040311	2.513110067	2.415068133	2.500496489	2.515594556	2.365378178	2.4401042	2.405703467	2.405703467	2.441059778	2.515594556	2.308043711	2.463993556	2.468198067	2.526296911	2.361938111
cspE	3.536148289	3.648141578	3.827025289	3.944560844	3.7998868	3.8818752	3.6548306	3.6641952	3.587749244	3.5466596	3.700698133	3.626927844	3.9090134	3.726116467	3.536148289	3.707578289	3.776188556	3.805238	3.472506956	3.641261422	3.622723289	3.6641952	3.832567578	3.668781933	3.894106533	3.827025289	3.612020867	3.7998868	3.7998868	3.886461933	3.836772067
crcB	2.1012574	2.008184444	2.177703333	2.188788022	2.115208756	1.961170133	2.037425044	2.256824911	2.131071289	2.169103133	2.203503867	1.990028533	2.109666422	2.135275867	1.8025448	1.948365444	2.125911178	2.150947311	2.124000044	2.118648844	2.126484533	2.030353733	2.153049578	2.086350444	2.092657244	2.249180356	1.976650444	2.049656333	2.109093067	2.146742733	2.124764489
tatE	3.063138822	3.100024067	3.132704667	2.685304578	2.789271089	2.861130356	3.181056689	2.766528444	2.493616333	2.592040467	2.608476422	3.165767489	3.132704667	3.077281222	2.808382667	2.793857911	3.099068489	3.057978689	2.911775778	2.895339956	2.998159733	3.126397711	3.100979622	3.029311489	3.003702089	2.797680244	3.062374356	3.117797644	3.025680311	2.669250956	2.627014489
lipA	2.733847844	2.612680978	2.6316012	2.639819244	2.566813356	2.487309533	2.713398533	2.565666644	2.5283992	2.484825	2.477562667	2.675557689	2.682820089	2.640965956	2.5649022	2.608476422	2.592996044	2.616121022	2.538337178	2.605036378	2.6054186	2.659504089	2.673073244	2.628352267	2.502789844	2.612489844	2.626058933	2.493616333	2.582675844	2.594525	2.619561089
lipB	2.351809089	2.356204711	2.386592022	2.512536733	2.408379044	2.206752867	2.3560136	2.385063067	2.413156933	2.505465489	2.498394178	2.357351378	2.353720222	2.379138511	2.265807333	2.350853467	2.3839164	2.3439734	2.473931444	2.433988511	2.446028733	2.295430178	2.377800689	2.405894578	2.494189667	2.439530867	2.335373133	2.376080578	2.439721978	2.472020311	2.4767982
ybeD	2.997204178	3.000835378	3.063138822	3.072885644	3.046129622	3.066196622	2.969683622	3.257884933	3.062374356	3.022431378	3.062374356	2.931842867	3.003702089	2.986883911	2.769204022	2.9559234	3.050334089	3.069445578	3.098304022	3.039058378	3.023769178	3.009817711	3.054538667	3.024724733	3.028929267	3.048996311	2.992617378	3.010773267	3.026826978	3.043836244	3.046129622
dacA	2.765763978	2.836858756	2.829214044	2.915789178	2.894384378	2.890179778	2.836667644	2.867819333	2.994337467	2.990706244	3.006759889	2.836858756	2.803222533	2.8431656	2.725629778	2.769204022	2.858645867	2.882726289	2.946176444	2.949425422	2.862850356	2.865717067	2.865717067	2.881006267	2.943883089	2.890179778	2.835712022	2.859028111	2.865717067	2.916744778	2.858645867
rlpA	2.703651667	2.625103378	2.657210756	2.631792311	2.625103378	2.759075	2.714354111	2.709576267	2.714354111	2.7078562	2.713398533	2.626058933	2.623192222	2.659504089	2.520754644	2.559742133	2.682628956	2.710914067	2.765763978	2.735950089	2.732318889	2.713398533	2.734612289	2.714927444	2.7078562	2.713398533	2.651859556	2.687789111	2.728114267	2.655108489	2.693140356
mrdB	2.367098222	2.306705933	2.247078089	2.313968289	2.342444511	2.3325064	2.288932244	2.336328711	2.355058044	2.3453112	2.336328711	2.288358911	2.279185378	2.2715408	2.212486267	2.244020244	2.3439734	2.318746133	2.407996822	2.472975889	2.480620467	2.375316111	2.371684933	2.387165378	2.399969956	2.4026456	2.356395822	2.464566911	2.361938111	2.3439734	2.3325064
mrdA	1.963654644	1.881857489	1.946836511	1.993086356	1.968623622	2.1543874	1.939956467	2.117693267	2.111386444	2.096670689	2.083101511	1.846883489	1.854528022	1.956965622	1.945116511	1.978179378	1.863892622	1.978179378	2.155725178	2.254149311	2.238095644	1.857394733	1.873639444	2.020797978	2.118648844	2.103741867	2.0443052	2.084821533	2.0443052	2.013344511	2.104888556
ybeA	2.654344022	2.700784933	2.668486511	2.7397724	2.683584556	2.809147111	2.660268533	2.819467244	2.769204022	2.784302111	2.8137338	2.649566178	2.663326356	2.684731222	2.640965956	2.697153756	2.746461378	2.727540933	2.839534356	2.960701244	2.946176444	2.669250956	2.7002116	2.7533416	2.770924022	2.8137338	2.670970978	2.793857911	2.759266111	2.7380524	2.797680244
ybeB	2.869157133	2.946176444	2.919038111	2.967199133	2.950572111	3.053200867	2.976181533	2.963185733	2.959554556	2.938723067	3.063138822	2.897060044	2.889415289	2.9091002	2.881006267	2.849281267	2.930696178	2.943883089	3.034471578	3.1512428	3.210297311	2.919038111	2.926300533	2.970830333	2.980959378	3.033324889	2.961847956	2.972550356	2.976754889	2.987648356	3.036191578
cobC	1.828154133	1.842870067	1.841532222	1.866568178	1.813629378	1.951805533	1.818025	1.995379711	1.945116511	1.9296362	1.921991533	1.885870889	1.783433267	1.857203622	1.829300844	1.847839044	1.885870889	1.754383822	1.990028533	2.084821533	2.030927089	1.842870067	1.801206978	1.947983222	1.957347844	1.988690733	1.914346956	2.056918689	1.981428356	1.960405667	1.900586756
nadD	2.392134333	2.340151089	2.349324556	2.407996822	2.393854356	2.454246689	2.356204711	2.431312867	2.431312867	2.376080578	2.460553511	2.348751222	2.384107511	2.430548378	2.349324556	2.375316111	2.351617978	2.3439734	2.483487178	2.506421067	2.546172933	2.364995956	2.382769689	2.4202282	2.494189667	2.475651511	2.451571022	2.517505689	2.450042111	2.399969956	2.448704289
holA	2.482722711	2.502789844	2.461509067	2.513110067	2.490558511	2.570635644	2.473167	2.627014489	2.605800822	2.626058933	2.561079911	2.530883667	2.527634711	2.523430222	2.521519111	2.518461311	2.505847733	2.494189667	2.610196467	2.698109356	2.676322178	2.515976778	2.502407622	2.566048889	2.633703467	2.585733733	2.545599578	2.644214911	2.612489844	2.550377489	2.592231578
rlpB	2.990706244	3.037529422	2.964905733	3.104228511	3.088557156	3.1984482	2.970830333	3.206283889	3.259413822	3.209532844	3.179145533	2.990706244	3.023769178	3.006759889	2.937767511	3.040778378	3.121046556	3.0444096	3.176661022	3.243933511	3.104228511	3.030267044	3.074796778	3.096583978	3.1686342	3.080148	3.022431378	3.139584822	3.075752333	3.080148	3.037529422
leuS	3.115122044	3.175514311	3.182776711	3.245271311	3.254635978	3.317321644	3.119135422	3.314646089	3.2718364	3.318468333	3.300312467	3.140731511	3.177998844	3.194817044	3.031987067	3.086454889	3.162327467	3.212972889	3.238200067	3.2869344	3.245271311	3.179145533	3.201314911	3.243169067	3.262089467	3.270498556	3.119135422	3.209532844	3.225968778	3.2145018	3.212972889
ybeL	2.659504089	2.5176968	2.420992644	2.0693412	2.135275867	2.111004222	2.500496489	2.123044467	2.1543874	2.097435133	2.1543874	2.498394178	2.435135178	2.305941489	2.060549844	1.882621933	2.477562667	2.266380689	2.080043644	2.020033533	2.037233933	2.481002689	2.472975889	2.260264978	2.284727733	2.0611232	2.515594556	2.398823289	2.218410889	2.091892756	2.080043644
rihA	2.118075489	2.103168511	2.211912933	2.407996822	2.360600311	2.509096644	2.123044467	2.264851733	2.301928133	2.330213044	2.396912156	2.093421733	2.233317778	2.272114133	2.170440956	2.173689889	2.055007556	2.281860956	2.338622111	2.401881133	2.427681667	2.113488689	2.258927156	2.313968289	2.360600311	2.390605422	2.125146711	2.326199667	2.2692474	2.367862667	2.351617978
gltL	1.999966489	2.088452711	2.051758556	2.142920467	2.075456889	2.161649733	2.006273311	2.0909372	2.070487889	2.136040311	2.131071289	2.0941862	2.015446778	2.082337044	1.886444222	2.082337044	2.064372156	2.1029774	2.140435933	2.160120822	2.108710822	2.030927089	2.100875178	2.111004222	2.119222178	2.086350444	2.051185222	2.154578511	2.091892756	2.137569222	2.057300911
gltK	2.143684911	2.137951444	2.170440956	2.270967444	2.287021089	2.250327044	2.131071289	2.336328711	2.257207133	2.254149311	2.261984978	2.160885289	2.160120822	2.256251578	2.100301844	2.156680778	2.080043644	2.212104044	2.285109956	2.284727733	2.293901244	2.154960733	2.194521489	2.253193756	2.253575978	2.184965733	2.183819044	2.261793867	2.274980844	2.252047067	2.221850911
gltJ	2.058638711	1.9798994	2.065136622	2.209810711	2.1748366	2.192036956	2.068385622	2.187832444	2.184392378	2.136995889	2.1543874	2.016593467	1.973592556	2.105844133	1.990028533	2.066092222	1.995379711	2.113488689	2.184965733	2.222233156	2.148271689	2.036469467	2.083483733	2.1425382	2.1012574	2.151711778	2.073545711	2.050611889	2.117693267	2.164325356	2.1169288
gltI	2.932798422	2.909673533	3.017080111	2.990706244	2.919038111	2.8618948	2.959172333	3.044600733	2.979239378	2.976181533	3.031987067	2.875655089	2.897060044	2.946749778	2.7002116	2.764999511	2.972550356	3.016506756	3.009817711	2.897060044	2.863423711	2.919802556	2.979239378	2.989750667	2.992617378	2.926682756	2.982488289	2.943883089	2.9679636	2.9572612	2.9091002
lnt	2.320275044	2.307279267	2.300590333	2.348751222	2.325052956	2.234464489	2.260264978	2.472020311	2.385827533	2.426726089	2.413156933	2.335373133	2.305941489	2.306705933	2.225864311	2.3439734	2.351809089	2.352573533	2.361938111	2.386592022	2.374169422	2.316070533	2.316834978	2.324861844	2.390605422	2.3839164	2.317599422	2.3990144	2.362893667	2.357351378	2.362893667
ybeX	3.116268756	3.155638444	3.107095244	3.074032311	3.034471578	2.881006267	3.129837889	3.216604067	3.111490844	3.165767489	3.121046556	3.109770844	3.125059889	3.091232733	2.992999622	3.105948556	3.150860578	3.128117822	3.066196622	3.039631711	3.017080111	3.114357578	3.109770844	3.101744067	3.119135422	3.117797644	3.0791924	3.204372733	3.142642689	3.096583978	3.038293889
ybeY	3.103272956	3.1455094	3.204372733	3.084925911	3.036191578	2.916744778	3.138247022	3.217559622	3.063138822	3.107095244	3.053200867	3.177425489	3.183923444	3.152389467	3.025680311	2.977519333	3.135380267	3.116268756	3.099068489	3.083779178	3.122575444	3.103272956	3.119135422	3.098304022	3.119708778	3.129837889	3.134615778	3.179145533	3.107095244	3.080912467	3.063138822
ybeZ	3.260560533	3.245271311	3.313308267	3.285978844	3.201314911	3.111490844	3.257884933	3.435812867	3.314646089	3.243169067	3.2718364	3.229217667	3.295916778	3.268969622	3.112446467	3.107095244	3.284832156	3.335477578	3.326686244	3.262089467	3.218706333	3.248711378	3.301650244	3.309677111	3.323819511	3.2718364	3.240111222	3.243169067	3.283112111	3.296681222	3.183923444
miaB	2.861130356	2.954394467	2.942736422	3.041925089	3.003702089	3.066961089	2.9356652	3.004657667	2.960701244	2.981723844	3.019373489	2.914260267	2.9392964	2.926682756	2.798253578	2.869157133	2.973123711	2.988412844	3.077281222	3.170354244	3.174367644	2.949425422	2.970830333	2.9572612	2.968919178	2.994337467	2.920758133	2.945411978	2.968919178	2.995293044	2.734612289
ubiF	2.426726089	2.509096644	2.553053111	2.546746267	2.518461311	2.461126844	2.5199902	2.532030333	2.494189667	2.520754644	2.429019467	2.479091556	2.482722711	2.479091556	2.266380689	2.385827533	2.536234911	2.5176968	2.576560156	2.544452867	2.493616333	2.536617133	2.515594556	2.548275222	2.532603689	2.489985156	2.441059778	2.494189667	2.5492308	2.526870267	2.493043
glnX	2.799209133	3.048996311	3.075752333	3.086454889	3.021666844	3.112446467	3.023769178	2.992617378	3.231893289	3.1512428	3.063903267	3.100024067	3.111490844	3.000835378	2.663326356	2.734994533	3.135953622	3.2145018	3.066961089	3.171692067	3.192332489	3.180292244	3.083779178	3.063903267	3.062374356	3.041925089	2.973123711	3.119135422	3.089130511	3.060654356	3.101744067
glnV	2.907189044	3.050334089	3.267631822	3.246417978	3.190230267	3.228262111	3.139584822	3.046129622	3.327641822	3.228262111	3.1611808	3.082441356	3.087410444	3.171692067	2.798826911	2.8703038	3.142260467	3.321717267	3.186025733	3.309677111	3.317321644	3.181056689	3.119708778	3.200359333	3.190230267	3.175514311	3.100024067	3.092570556	3.157167378	3.225968778	3.202270489
metU	3.183923444	3.176661022	3.248711378	3.229217667	3.223866533	3.210297311	3.309677111	3.293050067	3.206283889	3.300312467	3.335477578	3.110535289	3.112446467	3.231893289	3.099068489	2.986883911	3.111490844	3.253107022	3.327641822	3.334522	3.402558956	3.202270489	3.155638444	3.201314911	3.170354244	3.256356022	3.069445578	3.180292244	3.270498556	3.248711378	3.257884933
glnW	3.080148	3.376567289	3.302414711	3.345415533	3.3058548	3.3868874	3.246417978	3.177998844	3.450528778	3.405234578	3.376567289	3.288081111	3.283112111	3.243933511	3.066196622	2.965861311	3.3949144	3.352104556	3.396443311	3.472506956	3.413070244	3.454542222	3.3587936	3.303943622	3.284832156	3.188510244	3.241831244	3.323819511	3.3331842	3.278716489	3.2626628
glnU	3.046702956	3.225968778	3.212972889	3.3475178	3.338344311	3.423963733	3.165767489	3.132704667	3.437150667	3.380580644	3.348282267	3.250240289	3.2718364	3.181056689	3.016506756	2.9572612	3.3331842	3.272983067	3.289801156	3.4333284	3.352104556	3.348282267	3.241831244	3.243933511	3.285978844	3.142260467	3.251387	3.2735564	3.318468333	3.3331842	3.191185822
leuW	3.057978689	3.323819511	3.2145018	3.2718364	3.243933511	3.407336844	3.274703089	3.142642689	3.260560533	3.195963711	3.293050067	3.388989689	3.466200222	3.182776711	3.126397711	2.967199133	3.374656156	3.228262111	3.356882467	3.423963733	3.384020667	3.4853116	3.329361867	3.202270489	3.195963711	3.209532844	3.170354244	3.405234578	3.227115444	3.3930032	3.222146444
metT	3.006759889	3.2735564	3.068298889	3.2227198	3.245271311	3.318468333	3.190230267	3.179145533	3.278716489	3.301650244	3.302414711	3.166723044	3.167869756	3.060654356	3.127544444	2.9091002	3.218706333	3.117797644	3.1984482	3.2626628	3.236480067	3.241831244	3.220044156	3.0591254	3.2145018	3.074032311	3.070210044	3.223866533	3.108050822	3.230555467	3.202843822
asnB	2.490558511	2.443544244	2.471255867	2.513874533	2.533177022	2.661032978	2.422521578	2.477562667	2.464566911	2.485589444	2.521519111	2.447366511	2.527634711	2.485589444	2.350280133	2.407805711	2.429592822	2.482722711	2.490558511	2.379138511	2.374360533	2.400734444	2.494189667	2.481576022	2.482340489	2.515976778	2.495718578	2.522092444	2.427681667	2.479664889	2.520754644
nagD	2.367862667	2.382769689	2.463229089	2.503554311	2.498394178	2.444499822	2.384680844	2.493043	2.447366511	2.441059778	2.505465489	2.349324556	2.4251972	2.379520756	2.226819867	2.435135178	2.4202282	2.447557622	2.474695889	2.515976778	2.481002689	2.4511888	2.494189667	2.472020311	2.4571134	2.4571134	2.395956578	2.399969956	2.450997689	2.519034644	2.449468756
nagA	3.836772067	3.738539022	3.688466867	3.591189333	3.615078711	3.6641952	3.681013444	3.612020867	3.638776956	3.612020867	3.629603444	3.726116467	3.742743556	3.641261422	3.573033356	3.565771044	3.730512111	3.648141578	3.6185188	3.577046844	3.587749244	3.730512111	3.685217956	3.651390511	3.685217956	3.626927844	3.721338622	3.764912844	3.6548306	3.6185188	3.6615196
nagB	4.212312889	4.022917956	4.076047978	4.035531533	4.076047978	4.041838356	4.083501467	4.003424311	4.083501467	4.009731067	4.070123422	4.041838356	4.064007689	4.076047978	3.901177689	3.9518232	4.070123422	4.058083089	4.103186244	4.016228933	4.022917956	4.041838356	4.035531533	4.133764711	4.089999333	4.096879489	4.089999333	4.058083089	4.096879489	4.064007689	4.041838356
nagE	3.901177689	3.7522992	3.759943889	3.776188556	3.796064511	3.782304267	3.782304267	3.688466867	3.738539022	3.770072889	3.796064511	3.782304267	3.786126644	3.827025289	3.7522992	3.721338622	3.791286711	3.742743556	3.810398111	3.757077111	3.764912844	3.796064511	3.7998868	3.841932089	3.805238	3.822438511	3.791286711	3.865630422	3.822438511	3.747330289	3.782304267
glnS	3.176661022	3.254635978	3.303943622	3.321717267	3.307001489	3.343504378	3.240111222	3.3331842	3.280054289	3.250240289	3.288081111	3.193479178	3.230555467	3.222146444	3.0564498	3.138247022	3.297636822	3.311779356	3.329361867	3.323819511	3.289801156	3.278716489	3.276805356	3.2869344	3.3331842	3.257884933	3.265720689	3.2869344	3.2718364	3.285978844	3.243933511
fur	3.478049267	3.378669533	3.466200222	3.448999889	3.431799444	3.462569044	3.478049267	3.423963733	3.3949144	3.466200222	3.490854022	3.3475178	3.405234578	3.475182533	3.309677111	3.371598289	3.318468333	3.424919311	3.398736667	3.380580644	3.466200222	3.3501934	3.366247067	3.4149814	3.384020667	3.513596667	3.407336844	3.288081111	3.424919311	3.431799444	3.529459178
fldA	3.036191578	3.060654356	3.095246178	3.235333378	3.2145018	3.154300667	3.086454889	3.099068489	3.1485672	3.202843822	3.256356022	3.053200867	3.133278	3.1485672	3.100024067	3.114357578	3.052627489	3.070210044	3.036191578	3.111490844	3.155638444	3.039058378	3.126397711	3.087410444	3.1485672	3.216604067	3.100979622	3.001408733	3.062374356	3.209532844	3.185452378
ybfE	2.0078022	2.162223089	2.127248978	2.314923867	2.297532467	2.351809089	2.143111578	2.162223089	2.1209422	2.227775467	2.238095644	2.122088867	2.137569222	2.2172642	2.1425382	2.037233933	2.179805644	2.257207133	2.301737022	2.285109956	2.366142644	2.123044467	2.138715911	2.241153489	2.260264978	2.3439734	2.006273311	1.995379711	2.318746133	2.252811533	2.340724422
ybfF	2.2759364	2.307470378	2.387165378	2.435135178	2.441059778	2.436472978	2.309763711	2.404747911	2.403027844	2.376845067	2.404747911	2.2373312	2.3439734	2.335373133	2.252811533	2.281860956	2.286638867	2.360026978	2.416405956	2.367862667	2.294092356	2.2895056	2.363084778	2.352573533	2.4003522	2.417934867	2.286638867	2.261984978	2.350280133	2.458451244	2.363084778
seqA	2.998159733	3.007524333	3.000070911	2.9679636	3.004657667	3.004657667	3.039058378	2.914260267	2.980959378	2.982488289	3.041925089	3.026826978	3.039631711	3.028929267	2.926682756	2.878712889	3.020520178	2.997204178	3.021666844	3.000835378	3.033324889	2.999306444	3.020520178	3.043836244	3.004657667	3.0564498	2.9679636	2.995293044	2.984590556	2.996057489	3.063903267
pgm	2.837814311	2.830360733	2.788315533	2.741492422	2.7380524	2.801884756	2.836858756	2.767292911	2.749328156	2.779524222	2.733847844	2.810867111	2.789271089	2.782964333	2.634850156	2.637525867	2.8160272	2.801884756	2.725629778	2.698682689	2.743021356	2.800355822	2.811822667	2.764999511	2.733847844	2.773026289	2.783537667	2.766528444	2.768439578	2.704416111	2.775128533
kdpE	1.5248548	1.520650311	1.522752533	1.6295858	1.624616733	1.542628378	1.520650311	1.532690467	1.440381933	1.571486844	1.647741689	1.583335933	1.624616733	1.364700444	1.532690467	1.543775067	1.614296644	1.549317422	1.563268844	1.697049356	1.596713956	1.547215178	1.607798667	1.500392	1.490645156	1.609900933	1.460449089	1.641434911	1.470195911	1.508036578	1.616781089
kdpD	1.549317422	1.583335933	1.569002333	1.510903356	1.490645156	1.614296644	1.583335933	1.606078644	1.558490956	1.574162444	1.522752533	1.555624222	1.585247067	1.542628378	1.398145511	1.398145511	1.543775067	1.482618378	1.614296644	1.633216956	1.645830533	1.528294867	1.510903356	1.465800267	1.571486844	1.539379444	1.560784356	1.542628378	1.490645156	1.510903356	1.5248548
rhsC	1.940147578	1.8742128	1.9164492	1.798340267	1.855865844	1.9798994	1.901160133	1.837709933	1.818025	1.810189333	1.851279067	1.775215267	1.796620178	1.794517911	1.961170133	1.765086178	1.955245622	1.841532222	1.923711578	2.040100644	1.937089689	1.870581578	1.907657956	1.919315911	1.898102267	2.061314311	1.954290044	1.899057822	1.838665511	1.9296362	1.78802
ybgA	2.631792311	2.331168622	2.341680022	2.069532311	2.098581844	1.981046111	2.363084778	2.029971489	2.131453533	2.137569222	2.230833311	2.350280133	2.411436867	2.263896178	2.180761222	1.930782889	2.314923867	2.176365533	1.931929644	1.938236378	2.022709133	2.365378178	2.307470378	2.230259956	2.210192933	2.177703333	2.429592822	2.219748667	2.177129978	2.200446044	2.145596044
phr	2.135275867	2.020033533	1.917787	1.760308289	1.751517089	1.660737533	1.974739267	1.823949622	1.931929644	1.882621933	1.793371222	2.123044467	2.096670689	1.891413267	1.770055111	1.603403	2.040100644	1.850323489	1.631114711	1.7526638	1.737374511	2.049656333	1.993659689	1.810189333	1.823949622	1.813629378	2.051758556	2.051185222	1.821465089	1.818025	1.821465089
ybgH	1.803118133	1.867714844	1.975121533	2.030927089	2.1169288	2.114253156	1.834078756	1.971108089	1.890266556	1.741579089	1.708325067	1.825669644	1.735654511	1.864657067	1.878226267	2.003406578	1.798340267	1.984868378	2.165280911	2.0611232	1.975121533	1.885870889	1.838665511	2.079470289	1.945498733	1.838665511	1.852616867	1.955245622	1.999966489	1.930782889	1.946836511
ybgI	2.9006912	2.910629111	2.884064089	2.742448	2.806471511	2.697153756	2.897251156	2.833418578	2.779524222	2.762323933	2.654344022	2.884828556	2.974461489	2.807044867	2.700402711	2.638099222	2.908335733	2.858645867	2.726776489	2.632747911	2.573120111	2.8924732	2.943883089	2.796724667	2.780862044	2.742448	2.941971978	2.8703038	2.788315533	2.798253578	2.7380524
ybgJ	2.689700244	2.682820089	2.650330622	2.554008711	2.587453778	2.577133489	2.682055622	2.636379111	2.606756378	2.553053111	2.489029556	2.665237533	2.725629778	2.602934089	2.480620467	2.500496489	2.7380524	2.617076578	2.538719422	2.473167	2.414303667	2.623192222	2.714927444	2.599876267	2.588409333	2.536234911	2.764043956	2.6272056	2.592231578	2.622236644	2.550377489
ybgK	2.704416111	2.665237533	2.582102511	2.415068133	2.507376622	2.522092444	2.606756378	2.588027111	2.5176968	2.527634711	2.420992644	2.627014489	2.664090822	2.537381578	2.447557622	2.491896311	2.619178867	2.555728733	2.465331378	2.387165378	2.375316111	2.623765578	2.631027844	2.542541711	2.5199902	2.461126844	2.671926578	2.644788267	2.549804133	2.509096644	2.463993556
ybgL	2.267527378	2.285109956	2.218410889	2.210192933	2.2172642	2.235037844	2.279185378	2.336710956	2.235037844	2.228731022	2.1484628	2.237522311	2.2795676	2.2400068	2.076985822	2.102021844	2.2759364	2.240197933	2.156298556	2.1543874	2.1484628	2.242109089	2.279185378	2.219939778	2.218410889	2.111577556	2.250327044	2.3095726	2.241153489	2.187641311	2.196241511
nei	2.025958067	2.009331111	2.077750289	1.957347844	2.0078022	2.0320738	2.051758556	2.098581844	2.029207	2.013344511	2.083483733	2.043158533	2.153049578	2.076794711	1.951232178	1.978179378	2.065136622	2.049656333	1.968623622	2.052140778	2.078514733	2.009331111	2.030353733	1.981046111	2.069150089	2.038571756	2.125337822	2.108710822	2.045069644	2.028251422	2.080617
gltA	3.462569044	3.325157333	3.314646089	3.290374489	3.285978844	3.250240289	3.325157333	3.280054289	3.329361867	3.3949144	3.416701444	3.338344311	3.413070244	3.348282267	3.297636822	3.1984482	3.300312467	3.294005644	3.290374489	3.297636822	3.318468333	3.289801156	3.348282267	3.319423889	3.325157333	3.410585756	3.4333284	3.356882467	3.284832156	3.321717267	3.3331842
sdhC	2.676322178	2.591276022	2.597582867	2.640201489	2.612489844	2.671926578	2.640201489	2.472975889	2.654152911	2.807044867	2.777804178	2.606756378	2.7533416	2.775892978	2.993764111	2.8137338	2.593760511	2.639819244	2.705371689	3.024724733	3.099068489	2.734994533	2.818511644	2.648037222	2.904513489	2.714354111	2.652815111	2.748754778	2.701167156	2.798826911	2.752386
sdhD	2.689891378	2.6130632	2.650712844	2.719514111	2.676322178	2.6889358	2.660841867	2.6272056	2.725056444	2.8412544	2.864570378	2.659504089	2.742448	2.843930067	3.009817711	2.84221	2.575222356	2.711296289	2.727540933	3.018226778	3.115122044	2.714354111	2.783537667	2.660268533	2.879477356	2.804942578	2.736523444	2.749328156	2.753150489	2.790226689	2.824627333
sdhA	2.585733733	2.583822511	2.631792311	2.694095911	2.650330622	2.6316012	2.623765578	2.6054186	2.654344022	2.862850356	2.787359978	2.569297844	2.716838556	2.790608911	2.853294644	2.744932467	2.542541711	2.677659956	2.754297178	3.053200867	3.105948556	2.670779867	2.764043956	2.633703467	2.8525302	2.784875467	2.618987733	2.749710378	2.728687622	2.7437858	2.775892978
sdhB	2.4026456	2.4229038	2.410863533	2.586115978	2.519034644	2.455202244	2.405894578	2.546172933	2.612489844	2.726776489	2.646508289	2.437619711	2.515976778	2.583822511	2.597582867	2.581720267	2.384107511	2.564328867	2.625103378	2.877566222	2.848516822	2.567386711	2.623765578	2.482340489	2.677086622	2.569297844	2.441633111	2.659504089	2.592996044	2.6107698	2.562035467
sucA	3.155638444	3.095246178	3.133278	3.154300667	3.089130511	3.096583978	3.119708778	3.232848911	3.185452378	3.284832156	3.225968778	3.100979622	3.195963711	3.284832156	3.204372733	3.133278	3.040778378	3.222146444	3.274703089	3.410585756	3.3371976	3.147802756	3.243169067	3.176661022	3.314646089	3.240111222	3.149904978	3.225968778	3.228262111	3.216030733	3.231893289
sucB	3.163283022	3.134615778	3.2227198	3.210297311	3.174367644	3.186025733	3.182776711	3.243169067	3.220044156	3.3475178	3.303943622	3.167869756	3.284832156	3.3637626	3.256356022	3.2145018	3.122575444	3.2735564	3.3587936	3.475182533	3.450528778	3.202843822	3.293050067	3.283112111	3.391091978	3.317321644	3.185452378	3.295916778	3.297636822	3.297636822	3.303943622
sucC	3.212972889	3.227115444	3.236480067	3.236480067	3.202270489	3.280054289	3.212017311	3.259413822	3.232848911	3.371598289	3.318468333	3.230555467	3.329361867	3.3949144	3.3331842	3.232848911	3.1512428	3.295916778	3.3731272	3.488178378	3.469258	3.227115444	3.330890844	3.252342578	3.401030022	3.345415533	3.267631822	3.340255467	3.311779356	3.300312467	3.334522
sucD	2.876037311	2.879477356	2.859983667	2.881006267	2.834183022	2.917509222	2.882726289	2.923242667	2.926300533	3.083779178	2.985163911	2.932798422	3.004657667	3.031987067	2.947705356	2.901264533	2.846223444	2.937767511	3.022431378	3.129837889	3.147802756	2.866863756	2.950572111	2.861130356	2.986883911	2.986501689	2.920949244	3.038293889	2.9224782	2.917509222	2.987648356
cydA	4.046998422	3.9090134	3.870981622	3.5600376	3.805238	3.7998868	3.841932089	3.591189333	3.5466596	3.362042578	3.3587936	3.894106533	3.7998868	3.681013444	3.626927844	3.615078711	3.870981622	3.810398111	3.651390511	3.496587467	3.542837333	3.901177689	3.886461933	3.926213844	3.721338622	3.577046844	3.894106533	3.8818752	3.759943889	3.488178378	3.435812867
cydB	3.791286711	3.730512111	3.668781933	3.376567289	3.6185188	3.648141578	3.697640333	3.424919311	3.376567289	3.264573978	3.180292244	3.757077111	3.681013444	3.556597556	3.4853116	3.407336844	3.681013444	3.581442511	3.439252933	3.330890844	3.4149814	3.707578289	3.615078711	3.6548306	3.513596667	3.382109556	3.7998868	3.759943889	3.5466596	3.322672844	3.288081111
ybgT	3.538823867	3.478049267	3.483400489	3.155638444	3.348282267	3.388989689	3.556597556	3.260560533	3.200359333	3.140731511	3.012875533	3.562522111	3.388989689	3.376567289	3.257884933	3.191185822	3.450528778	3.388989689	3.311779356	3.0791924	3.238200067	3.427021556	3.302414711	3.423963733	3.2626628	3.182776711	3.520094667	3.444986422	3.3587936	3.082441356	3.134615778
ybgE	2.979239378	2.989750667	2.965861311	2.685686822	2.857881422	2.890944267	2.959554556	2.702887222	2.663326356	2.602934089	2.499540889	2.992617378	2.931269511	2.859028111	2.84221	2.716265222	2.804178111	2.869157133	2.677659956	2.579044622	2.743403578	2.929740578	2.847561267	2.8618948	2.804942578	2.773981867	3.101744067	2.996057489	2.875655089	2.682820089	2.658166311
ybgC	2.705371689	2.764999511	2.760603911	2.7894622	2.747608067	2.662944133	2.809147111	2.678042178	2.854250222	2.797680244	2.849281267	2.731554444	2.743021356	2.760603911	2.733847844	2.698109356	2.790608911	2.789271089	2.946749778	2.824627333	2.912922444	2.755443844	2.764999511	2.862850356	2.817173867	2.882152956	2.663326356	2.678042178	2.849281267	2.878712889	2.904513489
tolQ	2.706327267	2.721234156	2.700784933	2.751430422	2.697153756	2.631792311	2.721234156	2.709767378	2.799209133	2.784875467	2.801884756	2.7397724	2.754297178	2.743403578	2.6417304	2.675557689	2.721234156	2.721616378	2.804942578	2.796724667	2.836667644	2.723909733	2.7069006	2.765572844	2.742448	2.806089289	2.701167156	2.750283733	2.760030578	2.713398533	2.798062467
tolR	2.540821689	2.570062311	2.618605511	2.603889689	2.587644889	2.487882867	2.640965956	2.663326356	2.664090822	2.650712844	2.638481444	2.539292778	2.615356556	2.675557689	2.574649022	2.534132578	2.610196467	2.648037222	2.773026289	2.714354111	2.773981867	2.594525	2.571782333	2.668486511	2.677659956	2.723909733	2.597009511	2.637525867	2.729452111	2.640201489	2.766528444
tolA	2.522092444	2.5176968	2.498394178	2.573693444	2.519799089	2.455393378	2.534705933	2.566048889	2.672882133	2.656446289	2.597582867	2.5492308	2.545599578	2.569297844	2.533177022	2.481576022	2.523048	2.5176968	2.583440289	2.551524178	2.573693444	2.497247489	2.515976778	2.566813356	2.589173778	2.612680978	2.554773156	2.539292778	2.583440289	2.527634711	2.602169644
tolB	3.185452378	3.246417978	3.2718364	3.200359333	3.180292244	3.098304022	3.247946933	3.235333378	3.240111222	3.276805356	3.272983067	3.204372733	3.272983067	3.245271311	3.114357578	3.098304022	3.220044156	3.283112111	3.251387	3.209532844	3.212017311	3.265720689	3.313308267	3.265720689	3.296681222	3.318468333	3.268969622	3.309677111	3.246417978	3.250240289	3.264573978
pal	3.5600376	3.651390511	3.626927844	3.6615196	3.634381333	3.615078711	3.657888422	3.697640333	3.726116467	3.712547311	3.688466867	3.638776956	3.685217956	3.738539022	3.562522111	3.634381333	3.685217956	3.712547311	3.721338622	3.721338622	3.707578289	3.644319267	3.668781933	3.676808867	3.726116467	3.738539022	3.688466867	3.791286711	3.681013444	3.668781933	3.6641952
ybgF	3.295916778	3.380580644	3.391091978	3.378669533	3.374656156	3.186599089	3.326686244	3.3930032	3.3475178	3.416701444	3.388989689	3.362042578	3.423963733	3.420905956	3.343504378	3.257884933	3.285978844	3.362042578	3.380580644	3.402558956	3.405234578	3.352104556	3.396443311	3.3587936	3.435812867	3.472506956	3.408865756	3.504996578	3.384020667	3.3949144	3.4149814
lysT	3.9518232	3.932329511	3.966921289	4.003424311	3.980490467	4.089999333	4.003424311	3.959085622	4.0515852	4.064007689	3.9877528	3.9518232	3.959085622	3.920098178	4.035531533	3.827025289	3.980490467	3.959085622	4.003424311	4.1832634	4.147524867	3.938445267	3.938445267	3.9518232	3.997308622	3.997308622	4.029989178	3.901177689	3.944560844	4.070123422	4.058083089
valT	3.382109556	3.622723289	3.605905222	3.501365422	3.542837333	3.651390511	3.536148289	3.556597556	3.6615196	3.615078711	3.472506956	3.615078711	3.591189333	3.522961356	3.510347733	3.314646089	3.707578289	3.5703578	3.6018918	3.700698133	3.681013444	3.565771044	3.638776956	3.553157511	3.565771044	3.437150667	3.5466596	3.5600376	3.626927844	3.5600376	3.5703578
lysW	3.796064511	3.966921289	3.886461933	3.901177689	3.932329511	3.980490467	3.876524	3.832567578	3.959085622	3.9877528	3.9090134	3.966921289	3.9518232	3.786126644	3.9090134	3.7522992	4.022917956	3.782304267	3.920098178	4.155742778	4.046998422	3.974183644	3.944560844	3.847665556	3.9518232	3.860088089	3.901177689	3.886461933	3.805238	3.974183644	3.901177689
valZ	3.330890844	3.6548306	3.536148289	3.504996578	3.5317526	3.609154156	3.538823867	3.513596667	3.6641952	3.597878378	3.448999889	3.597878378	3.594629444	3.442310867	3.454542222	3.243169067	3.668781933	3.488178378	3.5843092	3.6615196	3.6548306	3.615078711	3.6185188	3.520094667	3.542837333	3.488178378	3.493911867	3.522961356	3.5600376	3.562522111	3.490854022
lysY	3.926213844	3.860088089	3.9877528	3.836772067	3.847665556	3.938445267	3.966921289	3.944560844	3.8818752	3.980490467	3.815749422	3.870981622	3.876524	3.932329511	3.9518232	3.759943889	3.9145558	3.894106533	4.029989178	4.083501467	4.155742778	3.920098178	3.860088089	3.932329511	3.841932089	4.003424311	3.847665556	3.810398111	3.974183644	3.847665556	4.064007689
lysZ	3.726116467	3.770072889	3.738539022	3.759943889	3.782304267	3.876524	3.721338622	3.7522992	3.805238	3.9090134	3.721338622	3.676808867	3.6548306	3.712547311	3.886461933	3.681013444	3.742743556	3.685217956	3.7345256	3.997308622	3.959085622	3.712547311	3.622723289	3.726116467	3.742743556	3.786126644	3.770072889	3.641261422	3.707578289	3.759943889	3.791286711
lysQ	3.594629444	3.757077111	3.764912844	3.726116467	3.716560756	3.860088089	3.700698133	3.791286711	3.865630422	3.815749422	3.7345256	3.738539022	3.688466867	3.673177644	3.836772067	3.6615196	3.782304267	3.673177644	3.747330289	4.003424311	3.9090134	3.716560756	3.7345256	3.721338622	3.822438511	3.700698133	3.7522992	3.730512111	3.716560756	3.810398111	3.726116467
nadA	2.340724422	2.570635644	2.761559467	2.648992822	3.225968778	3.345415533	2.580382444	2.432077311	2.529163644	2.627014489	2.623765578	2.487882867	2.516359	2.524194689	2.505465489	2.3439734	2.513874533	2.546746267	2.514447889	2.516359	2.4571134	2.561079911	2.773981867	3.088557156	2.781435378	3.013831089	2.533177022	2.416597067	2.502407622	2.555728733	2.450042111
pnuC	2.306705933	2.432077311	2.612107622	2.496674156	3.037529422	3.082441356	2.450997689	2.385827533	2.3560136	2.505847733	2.435708533	2.385063067	2.384680844	2.393089911	2.297532467	2.174072133	2.363658111	2.429019467	2.339195489	2.357733622	2.340724422	2.440677556	2.581146933	2.928785022	2.617076578	2.820231689	2.403027844	2.356395822	2.398823289	2.4003522	2.312630467
zitB	1.975121533	1.868670422	1.955245622	1.844016733	1.898102267	1.850323489	1.845163444	1.866568178	1.823949622	1.841532222	1.7526638	1.907657956	1.938236378	1.865803733	1.732214444	1.702400533	1.886444222	1.892177733	1.823949622	1.904791244	1.8348432	1.834078756	1.914346956	1.882621933	1.829300844	1.917787	1.899057822	1.799295822	1.794517911	1.849367933	1.788593356
ybgS	2.7069006	2.503554311	2.257207133	2.013344511	1.937663044	1.616781089	2.494189667	1.982957267	2.291990089	2.124000044	2.096670689	2.489029556	2.214779689	2.117693267	1.887782022	1.654621822	2.557066511	2.202739422	1.744636956	1.543775067	1.539379444	2.536617133	2.259500489	2.1484628	2.027295844	1.850323489	2.515976778	2.154960733	2.160120822	2.032838244	1.857203622
aroG	3.442310867	3.442310867	3.4853116	3.513596667	3.493911867	3.319423889	3.462569044	3.496587467	3.431799444	3.480151533	3.493911867	3.431799444	3.573033356	3.493911867	3.354015733	3.192332489	3.444986422	3.427021556	3.462569044	3.405234578	3.431799444	3.385549622	3.5317526	3.448999889	3.5067166	3.565771044	3.475182533	3.493911867	3.427021556	3.466200222	3.501365422
gpmA	3.367011511	3.294005644	3.376567289	3.301650244	3.2869344	3.354015733	3.340255467	3.262089467	3.186025733	3.210297311	3.195963711	3.326686244	3.3475178	3.366247067	3.1485672	3.186025733	3.259413822	3.380580644	3.374656156	3.317321644	3.374656156	3.257884933	3.314646089	3.321717267	3.3475178	3.259413822	3.366247067	3.3587936	3.334522	3.268969622	3.3058548
galM	2.586115978	2.546172933	2.582675844	2.504509889	2.482722711	2.532030333	2.505847733	2.546746267	2.447557622	2.543497311	2.550377489	2.507949956	2.637525867	2.569680089	2.378182911	2.447557622	2.543497311	2.555919844	2.483869422	2.487309533	2.476224844	2.537381578	2.614209867	2.518461311	2.560506578	2.557066511	2.546172933	2.618605511	2.502789844	2.50967	2.521519111
galK	2.076412489	2.050611889	2.095524	2.108710822	2.159165244	2.363658111	2.080617	2.207517333	2.111577556	2.098008489	2.180952333	2.075839111	2.080617	2.162987578	2.142920467	2.015446778	2.056154244	2.159165244	2.209810711	2.276318644	2.238477889	2.081381467	2.1543874	2.187641311	2.200446044	2.249562578	2.136995889	2.300016978	2.160120822	2.092657244	2.111004222
galT	2.246122533	2.285683289	2.282625444	2.283007667	2.287021089	2.50967	2.2692474	2.368627133	2.335373133	2.377418422	2.331359733	2.228731022	2.234464489	2.307279267	2.267145156	2.136995889	2.173689889	2.273451911	2.3095726	2.463993556	2.465522489	2.255295978	2.217455311	2.352955756	2.374360533	2.374360533	2.357351378	2.455202244	2.292754533	2.257207133	2.313586022
galE	2.393089911	2.444499822	2.411436867	2.465904711	2.491322978	2.650712844	2.406467911	2.415068133	2.501069822	2.5283992	2.546172933	2.438193044	2.440677556	2.460553511	2.420419311	2.318746133	2.4003522	2.460553511	2.398823289	2.6054186	2.530310333	2.451571022	2.473167	2.433606289	2.514447889	2.539292778	2.533177022	2.580764689	2.3990144	2.480620467	2.450997689
modF	2.523048	2.465904711	2.472020311	2.530310333	2.499540889	2.489029556	2.459406822	2.572355667	2.561653244	2.632747911	2.576560156	2.454055556	2.517505689	2.516359	2.401881133	2.470682533	2.446984289	2.506421067	2.6107698	2.552097511	2.546746267	2.469918089	2.538337178	2.519034644	2.603889689	2.638481444	2.496674156	2.588027111	2.550377489	2.584778133	2.612489844
modE	2.600449622	2.584778133	2.592040467	2.4767982	2.537381578	2.539292778	2.562035467	2.532603689	2.448130956	2.449468756	2.436472978	2.597582867	2.6466994	2.612107622	2.437619711	2.4251972	2.619561089	2.602169644	2.591276022	2.588027111	2.605800822	2.595098356	2.615356556	2.591276022	2.580382444	2.4974386	2.516359	2.597009511	2.607520822	2.485589444	2.534132578
ybhT	2.632747911	2.701167156	2.845841222	2.807044867	2.650712844	2.738816844	2.766528444	2.728687622	2.749710378	2.651668422	2.721425267	2.472975889	2.675557689	2.725247556	2.553053111	2.735376756	2.894384378	2.8137338	2.728114267	2.655108489	2.726776489	2.735376756	2.866863756	2.8703038	2.782964333	2.764999511	2.546746267	2.567386711	2.866863756	2.746461378	2.798253578
modA	1.390692044	1.606078644	1.654621822	1.616781089	1.626527911	1.497525289	1.634745889	1.659590844	1.428341711	1.486249511	1.201870511	1.552375289	1.520650311	1.580278111	1.474209333	1.606078644	1.456244489	1.508036578	1.580278111	1.645830533	1.688066911	1.563268844	1.621750022	1.555624222	1.606078644	1.679848933	1.500392	1.574162444	1.583335933	1.542628378	1.571486844
modB	1.6362748	1.563268844	1.586775978	1.641434911	1.641434911	1.653475111	1.624616733	1.688066911	1.6362748	1.701253867	1.444395356	1.606078644	1.586775978	1.6362748	1.594611689	1.583335933	1.660737533	1.659590844	1.701253867	1.728392133	1.633216956	1.596713956	1.535748311	1.666470956	1.660737533	1.612385467	1.647741689	1.612385467	1.603403	1.618118867	1.643537156
ybhA	2.393281022	2.417934867	2.463993556	2.530883667	2.545599578	2.364231467	2.430548378	2.465331378	2.422521578	2.450042111	2.478136	2.426726089	2.426343867	2.479664889	2.420992644	2.493043	2.478136	2.429592822	2.465522489	2.562799933	2.573884556	2.452144378	2.393854356	2.465522489	2.450042111	2.536617133	2.357733622	2.427108311	2.469153622	2.533559244	2.484825
ybhE	3.030267044	2.946749778	2.919802556	2.833418578	2.795004622	2.689700244	2.960701244	2.858645867	2.834183022	2.897060044	2.942736422	2.9679636	3.005613222	2.928211667	2.770159578	2.560506578	2.931269511	2.909673533	2.854441333	2.866863756	2.831316333	2.9392964	2.953056667	2.870877178	2.905277933	2.8703038	3.011919978	2.919802556	2.857881422	2.838769889	2.869157133
ybhC	2.567386711	2.672882133	2.715500778	2.752386	2.777804178	2.846223444	2.649566178	2.759075	2.706327267	2.798062467	2.814498267	2.637334756	2.683584556	2.693331467	2.553435356	2.507949956	2.664855289	2.6889358	2.721234156	2.803222533	2.801884756	2.670970978	2.681100022	2.680144444	2.709385156	2.765572844	2.635805756	2.730025467	2.693331467	2.725056444	2.753150489
ybhB	2.659504089	2.665810889	2.668677622	2.649566178	2.555728733	2.510434444	2.6417304	2.642494867	2.673073244	2.577133489	2.624721156	2.685686822	2.603889689	2.651859556	2.510434444	2.426343867	2.836858756	2.744359133	2.8703038	2.671926578	2.574649022	2.714927444	2.682055622	2.754297178	2.717985222	2.577133489	2.619178867	2.649566178	2.742448	2.725247556	2.612489844
bioA	2.780862044	2.774937422	2.8412544	2.8703038	2.778377511	2.764999511	2.741492422	2.775892978	2.770159578	2.690846933	2.803222533	2.831316333	2.743403578	2.909673533	2.752386	2.777804178	2.790991156	2.846223444	3.078810156	2.9392964	2.853294644	2.744359133	2.725056444	2.909673533	2.929167244	2.714927444	2.701931622	2.695242578	2.959554556	2.848516822	2.832654133
bioB	3.317321644	3.256356022	3.285978844	3.230555467	3.175514311	3.179145533	3.212972889	3.243933511	3.174367644	3.186025733	3.204372733	3.348282267	3.206283889	3.407336844	3.225968778	3.134615778	3.260560533	3.284832156	3.488178378	3.252342578	3.177425489	3.204372733	3.166723044	3.380580644	3.348282267	3.176661022	3.202843822	3.100979622	3.360704711	3.240111222	3.265720689
bioF	2.781435378	2.793857911	2.798062467	2.782964333	2.770159578	2.830360733	2.728114267	2.804942578	2.732318889	2.785639956	2.804178111	2.837814311	2.771688489	2.9392964	2.7894622	2.729452111	2.767292911	2.803222533	3.037529422	2.897251156	2.779524222	2.735950089	2.707473956	2.920758133	2.915789178	2.749328156	2.7380524	2.709576267	2.923242667	2.790608911	2.788315533
bioC	2.568724511	2.592040467	2.632747911	2.595480578	2.626058933	2.6054186	2.542541711	2.597009511	2.580382444	2.571782333	2.618605511	2.637525867	2.560506578	2.725629778	2.650330622	2.582102511	2.652815111	2.655108489	2.891135378	2.728114267	2.6417304	2.547510756	2.527634711	2.719514111	2.749328156	2.605036378	2.581146933	2.545599578	2.734612289	2.640965956	2.632747911
bioD	2.618605511	2.613636533	2.658166311	2.672882133	2.603889689	2.562035467	2.571017867	2.588409333	2.573120111	2.592231578	2.683966778	2.717220778	2.604463022	2.761559467	2.642494867	2.577706844	2.653579578	2.648992822	2.912922444	2.736523444	2.6316012	2.581146933	2.581720267	2.720469689	2.734612289	2.586115978	2.597582867	2.581146933	2.730025467	2.6316012	2.644214911
uvrB	2.559168778	2.592231578	2.612489844	2.640965956	2.567386711	2.500305378	2.589173778	2.637334756	2.534705933	2.577706844	2.522092444	2.569680089	2.605036378	2.603889689	2.379138511	2.364231467	2.604463022	2.607520822	2.626058933	2.580382444	2.530883667	2.581720267	2.592996044	2.576560156	2.569297844	2.540057222	2.533559244	2.486353956	2.612680978	2.601787422	2.587453778
ybhK	1.845545667	1.891795511	1.864657067	1.828154133	1.857203622	1.924284911	1.931929644	1.914346956	1.683288956	1.818980578	1.726672111	1.901733467	1.822420689	1.896764444	1.788593356	1.827007422	1.799295822	1.900586756	1.8742128	1.891795511	1.975121533	1.863892622	1.825669644	1.8321676	1.899057822	1.918360333	1.909569111	1.834078756	1.896764444	1.828154133	1.848985711
moaA	2.320848378	2.219748667	2.203886089	2.228731022	2.287594444	2.420992644	2.187832444	2.208090667	2.199490467	2.201592756	2.181334556	2.288932244	2.253193756	2.272496356	2.2130596	2.307470378	2.276318644	2.249562578	2.3990144	2.348560111	2.265807333	2.242682422	2.288358911	2.325052956	2.293519022	2.1861124	2.184392378	2.164325356	2.3439734	2.253193756	2.2759364
moaB	2.876801756	2.783537667	2.752386	2.743021356	2.748754778	2.709767378	2.721425267	2.573120111	2.612680978	2.698109356	2.690846933	2.850427956	2.7894622	2.783537667	2.689700244	2.730025467	2.792328956	2.689700244	2.721425267	2.637525867	2.532030333	2.748754778	2.783728778	2.797680244	2.788315533	2.6054186	2.801884756	2.701167156	2.734994533	2.697153756	2.592996044
moaC	2.644788267	2.666002	2.633130133	2.656446289	2.651668422	2.599876267	2.597009511	2.581146933	2.562035467	2.6272056	2.6090498	2.741492422	2.717220778	2.666957556	2.610196467	2.6090498	2.721425267	2.664090822	2.721616378	2.623765578	2.515976778	2.725056444	2.700402711	2.668677622	2.668486511	2.569680089	2.679188867	2.709767378	2.656446289	2.623192222	2.569297844
moaD	2.436472978	2.445264289	2.487882867	2.439721978	2.432077311	2.343400067	2.506421067	2.421566022	2.318555022	2.393089911	2.387165378	2.489411778	2.6054186	2.612489844	2.369009356	2.397294378	2.478518222	2.547510756	2.596436178	2.473358111	2.406467911	2.430548378	2.482913822	2.543497311	2.495145244	2.490558511	2.452144378	2.494189667	2.527634711	2.436472978	2.493616333
moaE	2.321612844	2.371493822	2.367862667	2.408379044	2.3347998	2.194903711	2.327155222	2.326199667	2.214779689	2.355058044	2.276318644	2.3990144	2.459406822	2.461126844	2.253193756	2.288358911	2.352573533	2.344355622	2.426726089	2.333270844	2.194521489	2.308043711	2.298488044	2.396912156	2.391178778	2.287021089	2.364231467	2.366142644	2.384680844	2.367862667	2.287021089
ybhL	3.247946933	3.135380267	3.121046556	3.139584822	3.122575444	2.919038111	3.024724733	3.100024067	3.112446467	3.062374356	3.117797644	2.968919178	3.006759889	2.965861311	2.770924022	2.937767511	3.163283022	3.1611808	3.086454889	3.063138822	2.923242667	3.182776711	3.222146444	3.186025733	3.124104333	2.995293044	3.109770844	3.119708778	3.090468289	3.143789356	2.959554556
ybhO	2.013344511	1.844016733	1.706796178	1.4780316	1.555624222	1.274494267	1.8348432	1.494085244	1.735654511	1.746357	1.709662889	1.827007422	1.823949622	1.694373756	1.549317422	1.3220818	1.806175911	1.647741689	1.095801711	1.586775978	1.440381933	1.798340267	1.754957156	1.589260444	1.673733222	1.614296644	1.872301622	1.800060289	1.634745889	1.555624222	1.607798667
ybhR	1.772730689	1.592700511	1.583335933	1.607798667	1.6295858	1.532690467	1.571486844	1.535748311	1.626527911	1.532690467	1.6362748	1.612385467	1.5248548	1.594611689	1.612385467	1.656532933	1.585247067	1.621750022	1.731258889	1.690360311	1.689404756	1.549317422	1.555624222	1.6756444	1.674115489	1.631114711	1.741579089	1.784962178	1.614296644	1.660737533	1.565562267
ybhS	1.680995622	1.522752533	1.364700444	1.410376933	1.414963733	1.4780316	1.522752533	1.569002333	1.410376933	1.465800267	1.428341711	1.569002333	1.542628378	1.410376933	1.494085244	1.5044054	1.428341711	1.372918356	1.5044054	1.440381933	1.520650311	1.433884022	1.398145511	1.456244489	1.607798667	1.249649289	1.528294867	1.616781089	1.414963733	1.428341711	1.3561002
ybhF	1.846883489	1.760308289	1.786108844	1.700298289	1.706222844	1.729347711	1.765086178	1.775215267	1.659590844	1.747503667	1.691507022	1.766041733	1.812482711	1.745401444	1.661693133	1.724378711	1.716925244	1.743681356	1.754383822	1.813629378	1.764321733	1.728392133	1.742725778	1.729347711	1.759352733	1.680995622	1.853763556	1.785153289	1.767188444	1.645830533	1.713102956
ybhG	2.153049578	2.138715911	2.106608578	2.013917867	1.960405667	1.961552378	2.137951444	2.132026889	2.082337044	2.043349644	2.010860022	2.180761222	2.160885289	2.045069644	2.030927089	1.937089689	2.111386444	2.086350444	2.0311182	1.973592556	2.023664689	2.124000044	2.1543874	2.052714133	2.038571756	2.043922978	2.125911178	2.1196044	2.0460252	2.017931244	1.984868378
ybiH	1.811144911	1.761646067	1.775215267	1.701253867	1.738330089	1.713102956	1.784962178	1.669910956	1.713102956	1.685391289	1.734890067	1.700298289	1.775788622	1.660737533	1.664559844	1.607798667	1.814584978	1.808469311	1.790504511	1.691507022	1.716925244	1.760308289	1.810189333	1.800060289	1.726672111	1.790504511	1.683288956	1.694373756	1.662648711	1.569002333	1.701253867
rhlE	2.473358111	2.475651511	2.506421067	2.333270844	2.448130956	2.532603689	2.482913822	2.432077311	2.292754533	2.244020244	2.308043711	2.454246689	2.447366511	2.5243858	2.481002689	2.386592022	2.514447889	2.539292778	2.577133489	2.7002116	2.793857911	2.470682533	2.418699311	2.482722711	2.441059778	2.429783933	2.497247489	2.559168778	2.491322978	2.298488044	2.407423467
dinG	1.918360333	1.857394733	1.884150822	1.931738533	1.920653733	1.906893489	1.845545667	2.030353733	1.884150822	1.921991533	1.931738533	1.8321676	1.854528022	1.897528911	1.844016733	1.883577489	1.910333578	1.881857489	1.933076333	1.981428356	2.037425044	1.851279067	1.830256422	1.890266556	1.924284911	1.997099778	1.825669644	1.765086178	1.926960578	1.931165133	1.985250622
ybiB	2.379138511	2.286638867	2.367862667	2.322950689	2.229877733	2.094759556	2.331933067	2.280140956	2.257780489	2.293901244	2.292945667	2.301737022	2.327155222	2.299061378	2.081381467	2.090172733	2.364231467	2.292754533	2.285683289	2.214779689	2.228922133	2.289696711	2.363658111	2.268674067	2.285109956	2.300972556	2.274216356	2.219939778	2.2759364	2.257780489	2.287021089
ybiC	2.618987733	2.633703467	2.640201489	2.6417304	2.658166311	2.225864311	2.623765578	2.651859556	2.623765578	2.709385156	2.661032978	2.597582867	2.692184733	2.584778133	2.438193044	2.407996822	2.583822511	2.608476422	2.530310333	2.537381578	2.540821689	2.623765578	2.700784933	2.548657467	2.580764689	2.621663311	2.672882133	2.650330622	2.530883667	2.585733733	2.534705933
ybiJ	2.6014052	2.484825	2.522092444	2.497247489	2.482913822	2.392134333	2.506803289	2.405703467	2.422712689	2.506421067	2.523048	2.489985156	2.505465489	2.469153622	2.260264978	2.344355622	2.469153622	2.448130956	2.301737022	2.435135178	2.415068133	2.441059778	2.538719422	2.489411778	2.436472978	2.476224844	2.5649022	2.411436867	2.390605422	2.534132578	2.416597067
ybiX	1.552375289	1.631114711	1.775788622	1.742725778	1.5777936	1.784962178	1.933076333	1.6295858	1.693227044	1.825669644	1.800060289	1.701253867	1.771010689	1.795855711	1.790504511	1.691507022	1.647741689	1.744636956	1.720747556	1.847839044	1.817260533	1.634745889	1.672204289	1.603403	1.728392133	1.754957156	1.873639444	1.618118867	1.744636956	1.791460067	1.7138674
fiu	2.180952333	2.298488044	2.478518222	2.3240974	2.2715408	2.577706844	2.520754644	2.306705933	2.326581889	2.393281022	2.546746267	2.393854356	2.447557622	2.461509067	2.533177022	2.351617978	2.2172642	2.406467911	2.329830822	2.605800822	2.575222356	2.316834978	2.437619711	2.374169422	2.426343867	2.498011933	2.4974386	2.357351378	2.344355622	2.498011933	2.398823289
ybiN	2.144258244	2.162987578	2.194521489	1.931929644	2.0443052	2.250900378	2.194903711	1.930782889	1.840767756	1.896764444	1.9084224	2.136995889	2.170440956	2.1425382	2.1182666	2.023664689	2.155725178	2.169103133	2.124764489	2.338239889	2.407423467	2.199490467	2.1748366	2.111386444	2.170058733	1.990028533	2.250900378	2.164325356	2.109666422	1.857203622	1.682142289
glnQ	2.950572111	2.831316333	2.937003022	2.834183022	2.749328156	2.632747911	2.798062467	2.897251156	2.844885644	2.786213311	2.826920711	2.811822667	2.789653311	2.826538467	2.672882133	2.820613911	2.837814311	2.836667644	2.870877178	2.773981867	2.810867111	2.817173867	2.826920711	2.863423711	2.806089289	2.765763978	2.783728778	2.839534356	2.8412544	2.765763978	2.848516822
glnP	2.961083489	2.891135378	2.955158911	2.817173867	2.762323933	2.635805756	2.817173867	2.783728778	2.800355822	2.813351556	2.8160272	2.861130356	2.857881422	2.790991156	2.781435378	2.870877178	2.950572111	2.793857911	2.823098422	2.825009556	2.811822667	2.893811	2.907189044	2.806089289	2.817556089	2.731554444	2.8618948	2.810867111	2.793857911	2.782964333	2.833418578
glnH	3.493911867	3.444986422	3.472506956	3.309677111	3.326686244	3.200359333	3.431799444	3.218706333	3.262089467	3.294005644	3.3058548	3.448999889	3.391091978	3.327641822	3.247946933	3.3587936	3.396443311	3.303943622	3.267631822	3.192332489	3.223866533	3.439252933	3.405234578	3.3371976	3.315601644	3.241831244	3.416701444	3.243933511	3.300312467	3.270498556	3.248711378
dps	3.697640333	3.303943622	3.170354244	2.817556089	2.834756378	2.710531844	3.3331842	2.777230822	3.024724733	2.8137338	2.804942578	3.241831244	3.307001489	2.939487511	2.597582867	2.6014052	3.2869344	3.044600733	2.546746267	2.427108311	2.541777267	3.325157333	3.243933511	2.941971978	2.758692778	2.766528444	3.378669533	3.094099467	2.858645867	2.854250222	2.701167156
ompX	4.168165311	4.046998422	4.009731067	4.133764711	4.089999333	4.096879489	4.046998422	4.029989178	4.1878502	4.058083089	4.103186244	4.070123422	4.070123422	3.997308622	3.805238	3.6641952	4.1832634	4.133764711	4.1878502	4.292198911	4.1203866	4.127457911	4.140453689	4.177147689	4.177147689	4.022917956	4.161285089	4.127457911	4.103186244	4.161285089	4.046998422
rybA	3.142260467	2.974461489	3.077281222	3.034471578	3.165767489	2.997204178	3.075752333	3.270498556	3.194817044	2.992617378	3.122575444	2.813351556	2.882152956	3.007524333	2.938723067	3.066196622	2.917509222	3.046129622	3.068298889	2.886166333	3.009817711	3.010773267	3.008479911	3.103272956	3.038293889	3.210297311	2.890179778	3.021666844	3.119135422	3.017080111	3.124104333
mntR	2.393854356	2.390605422	2.395192133	2.4401042	2.416597067	2.364422578	2.431312867	2.443544244	2.432077311	2.450997689	2.437046333	2.405703467	2.4003522	2.431312867	2.379520756	2.308043711	2.389458733	2.388312067	2.416597067	2.441059778	2.532603689	2.384107511	2.394427689	2.335564244	2.407996822	2.403027844	2.348751222	2.339195489	2.415068133	2.407805711	2.464566911
ybiR	2.060549844	2.068385622	2.039527311	2.080043644	2.023664689	2.103168511	2.081381467	2.170440956	2.145978267	2.137951444	2.097435133	2.084821533	2.081381467	2.083101511	2.082337044	2.037425044	2.0909372	2.061314311	2.1484628	2.167956467	2.220895356	2.056918689	1.994997489	2.052905244	2.078514733	2.152667356	2.0611232	2.076412489	2.109857533	2.057874244	2.1398626
ybiS	3.007524333	3.016506756	3.000835378	3.052627489	3.057978689	3.016506756	3.031987067	2.982488289	3.033324889	3.066961089	3.092570556	3.065241067	3.088557156	3.062374356	2.882152956	2.909673533	2.981723844	3.026826978	3.054538667	3.142260467	3.135380267	3.000070911	3.004657667	3.030267044	3.029311489	3.057978689	2.992999622	3.002746533	3.005613222	3.027209222	3.070210044
ybiT	2.677086622	2.775128533	2.783537667	2.808191556	2.826538467	2.765572844	2.747608067	2.820231689	2.801311422	2.7533416	2.8412544	2.750283733	2.790226689	2.754297178	2.619943311	2.752386	2.784302111	2.7894622	2.773981867	2.804178111	2.836858756	2.764043956	2.784302111	2.738816844	2.789271089	2.798062467	2.764999511	2.820231689	2.743021356	2.747608067	2.814498267
ybiV	2.417552622	2.599876267	2.583440289	2.700784933	2.749710378	2.778759756	2.642494867	2.605800822	2.673646578	2.671926578	2.767292911	2.5261058	2.631027844	2.604463022	2.511390044	2.610196467	2.569297844	2.586115978	2.530883667	2.606756378	2.646508289	2.624721156	2.649566178	2.583440289	2.634850156	2.698109356	2.555728733	2.472975889	2.602934089	2.698109356	2.666957556
moeB	2.037233933	2.211148489	2.219366444	2.203886089	2.117693267	2.175409956	2.159547489	2.2096196	2.112533111	2.192036956	2.124764489	2.131071289	2.200446044	2.154960733	1.909569111	2.1029774	2.1973882	2.203503867	2.292945667	2.268674067	2.246122533	2.225290978	2.175409956	2.156298556	2.132791333	2.196623756	2.137569222	2.293519022	2.187832444	2.125337822	2.160120822
moeA	2.482913822	2.614209867	2.669250956	2.623765578	2.604463022	2.644214911	2.580764689	2.643068222	2.607520822	2.592996044	2.587644889	2.519034644	2.585733733	2.577897956	2.3711116	2.567386711	2.594525	2.664855289	2.670779867	2.705371689	2.655108489	2.637334756	2.6417304	2.618987733	2.618223289	2.549804133	2.6090498	2.650712844	2.6130632	2.602169644	2.569680089
iaaA	3.127544444	2.990706244	2.9559234	2.921904844	2.919802556	2.899926756	3.011919978	2.954394467	2.845841222	2.9392964	2.906233489	3.066196622	2.967199133	2.967199133	2.897060044	2.795004622	2.982488289	2.884064089	2.974461489	2.869157133	2.837814311	2.930696178	2.867819333	2.959172333	2.969683622	2.897060044	3.023769178	2.886166333	2.985163911	2.945411978	2.984590556
yliA	3.008479911	2.837814311	2.798253578	2.818511644	2.7894622	2.779524222	2.857881422	2.834183022	2.780862044	2.823098422	2.821951733	2.914642511	2.798062467	2.859983667	2.771688489	2.753150489	2.817173867	2.736523444	2.817173867	2.714927444	2.733847844	2.764999511	2.738816844	2.819467244	2.818511644	2.766528444	2.890944267	2.801311422	2.882152956	2.839534356	2.890179778
yliB	3.047467422	2.928785022	2.820231689	2.899926756	2.889415289	2.731554444	2.920758133	2.823289533	2.981723844	2.992999622	2.952101067	3.020520178	2.858645867	2.910629111	2.799209133	2.758692778	2.9392964	2.828258489	2.876801756	2.764999511	2.750665978	2.875655089	2.798062467	2.910629111	2.916553667	2.861130356	2.974461489	2.961083489	2.9247716	2.886166333	2.926300533
yliC	2.619178867	2.432077311	2.421566022	2.484825	2.448704289	2.312248244	2.483487178	2.450042111	2.545599578	2.544261756	2.577133489	2.549804133	2.412201333	2.524576911	2.438766422	2.387165378	2.447366511	2.407423467	2.515594556	2.4202282	2.465904711	2.411436867	2.344928956	2.524576911	2.533177022	2.4767982	2.534132578	2.530310333	2.512536733	2.481002689	2.612680978
yliD	2.268291844	2.103741867	2.061314311	2.156680778	2.075839111	2.032838244	2.150947311	2.067430044	2.235802311	2.202166089	2.238477889	2.171396533	2.066092222	2.188788022	2.148271689	2.075839111	2.148271689	2.071061222	2.248224778	2.119222178	2.178276689	2.057300911	1.971681422	2.142920467	2.219366444	2.1973882	2.142920467	2.220704222	2.209810711	2.137951444	2.228731022
yliG	2.446028733	2.50967	2.612489844	2.673073244	2.627014489	2.562799933	2.495145244	2.784302111	2.573693444	2.577897956	2.588027111	2.427108311	2.569297844	2.605036378	2.298488044	2.272114133	2.557830978	2.6552996	2.755061622	2.878712889	2.875655089	2.524576911	2.582102511	2.592040467	2.589747111	2.686642422	2.413156933	2.559742133	2.583822511	2.623765578	2.667722044
yliJ	2.601787422	2.534705933	2.499540889	2.449468756	2.4202282	2.450997689	2.515976778	2.473167	2.475651511	2.495718578	2.513110067	2.540057222	2.623765578	2.561079911	2.244020244	2.254149311	2.523430222	2.556684289	2.501069822	2.387356489	2.376080578	2.5261058	2.539292778	2.444499822	2.408379044	2.461509067	2.526870267	2.568724511	2.4401042	2.437046333	2.494189667
dacC	2.541777267	2.592996044	2.523048	2.450042111	2.4571134	2.393089911	2.549804133	2.386592022	2.302119244	2.366142644	2.314923867	2.588027111	2.569680089	2.451571022	2.308043711	2.205032844	2.5649022	2.4767982	2.4571134	2.412392444	2.366715978	2.553053111	2.562799933	2.454055556	2.400734444	2.358498067	2.547510756	2.465331378	2.416405956	2.424432756	2.407805711
deoR	2.367862667	2.276318644	2.225290978	2.211148489	2.235037844	2.333270844	2.310145933	2.257207133	2.258927156	2.170058733	2.203886089	2.249180356	2.269629644	2.2732608	2.201592756	2.244975822	2.276318644	2.257780489	2.249180356	2.2692474	2.286638867	2.308999267	2.2715408	2.280140956	2.293901244	2.301737022	2.335564244	2.278038711	2.309763711	2.280140956	2.252811533
ybjG	2.483487178	2.446028733	2.446984289	2.314923867	2.381623022	2.364995956	2.460553511	2.307279267	2.292945667	2.124764489	2.040100644	2.455202244	2.412392444	2.318555022	2.308999267	2.117693267	2.491322978	2.448704289	2.268291844	2.285683289	2.276318644	2.452717756	2.483487178	2.482913822	2.340151089	2.263896178	2.429783933	2.465522489	2.399969956	2.4251972	2.3990144
cmr	1.609900933	1.772730689	1.865803733	1.781904378	1.713102956	1.785153289	1.7738774	1.818025	1.547215178	1.311188311	1.274494267	1.693227044	1.6756444	1.647741689	1.7138674	1.510903356	1.718071933	1.842870067	1.732214444	1.775788622	1.885870889	1.761646067	1.756103822	1.770055111	1.585247067	1.606078644	1.759352733	1.751517089	1.768335111	1.731258889	1.775215267
ybjI	2.051185222	2.113488689	2.124000044	2.150947311	2.136040311	2.103741867	2.124000044	2.162987578	2.013917867	2.004362133	2.022709133	2.110813111	2.1708232	2.149609489	2.0311182	2.103168511	2.156298556	2.151711778	2.086350444	2.075456889	2.068385622	2.114253156	2.154578511	2.1209422	2.102021844	2.076412489	2.238095644	2.173689889	2.057874244	2.156680778	2.111386444
ybjJ	1.694373756	1.7738774	1.685391289	1.818980578	1.799295822	1.709662889	1.706796178	1.770055111	1.6389504	1.631114711	1.616781089	1.6756444	1.764321733	1.7138674	1.6987694	1.777317556	1.769099556	1.6960938	1.858732533	1.905937911	1.854528022	1.6987694	1.743681356	1.739476844	1.748650378	1.756103822	1.724378711	1.732214444	1.739476844	1.724378711	1.805602578
ybjL	2.159547489	2.130306822	2.128204578	1.972445889	2.008184444	2.115208756	2.105844133	1.975121533	1.987735089	1.872301622	1.845545667	2.076412489	2.082337044	1.939574244	1.845163444	1.949129911	2.140818156	2.0544342	1.909569111	1.892177733	1.886444222	2.124764489	2.108710822	2.0211802	1.925240489	1.867714844	2.052140778	2.014873444	2.0078022	1.951805533	1.924284911
ybjC	2.660268533	2.615356556	2.569680089	2.6090498	2.577897956	2.563564378	2.589747111	2.478136	2.597582867	2.544452867	2.625103378	2.665810889	2.683966778	2.627587822	2.709767378	2.638481444	2.524194689	2.494189667	2.445264289	2.553053111	2.547510756	2.568724511	2.616121022	2.619178867	2.574649022	2.587453778	2.663326356	2.530883667	2.532030333	2.6417304	2.5020254
nfsA	2.7894622	2.755061622	2.762323933	2.734612289	2.717985222	2.633130133	2.790991156	2.710531844	2.789653311	2.727540933	2.675557689	2.804178111	2.762323933	2.762323933	2.734612289	2.646508289	2.712060756	2.712060756	2.644788267	2.691802511	2.664855289	2.744932467	2.749328156	2.828258489	2.749710378	2.743021356	2.748754778	2.678615533	2.710531844	2.738816844	2.7078562
rimK	2.026913622	2.121324422	2.114253156	2.157254111	2.1498006	2.132026889	2.097435133	2.140435933	2.193565889	2.1484628	2.045069644	2.0320738	2.083101511	2.065136622	2.083101511	2.056918689	2.141391511	2.122088867	2.125146711	2.261984978	2.154578511	2.208090667	2.126293422	2.187832444	2.170440956	2.062460978	2.090172733	2.065136622	2.141391511	2.165280911	2.048509644
ybjN	2.102021844	2.2306422	2.212104044	2.2472692	2.194903711	2.200446044	2.195285933	2.273451911	2.302501489	2.345884533	2.373404956	2.2692474	2.280140956	2.256824911	2.118648844	2.128204578	2.228731022	2.250327044	2.249562578	2.239051222	2.246122533	2.255487089	2.260264978	2.295430178	2.313586022	2.293519022	2.119222178	2.300590333	2.261984978	2.321995089	2.294665689
potF	2.838769889	2.683584556	2.633703467	2.686642422	2.728687622	2.784875467	2.748754778	2.637525867	2.743021356	2.764043956	2.806089289	2.770924022	2.586115978	2.726776489	2.744932467	2.589747111	2.673646578	2.665237533	2.653579578	2.638099222	2.561079911	2.756399422	2.623765578	2.7397724	2.718749667	2.639819244	2.803222533	2.7302166	2.721616378	2.705371689	2.633130133
potG	2.352573533	2.3839164	2.2472692	2.394427689	2.382769689	2.471255867	2.341680022	2.353720222	2.4229038	2.486353956	2.437619711	2.399969956	2.270011889	2.364422578	2.439530867	2.299061378	2.330213044	2.282625444	2.362893667	2.427681667	2.300016978	2.401498911	2.2795676	2.387356489	2.416405956	2.287021089	2.430548378	2.438193044	2.367862667	2.400734444	2.341680022
potH	2.084821533	2.0611232	1.907657956	2.0909372	2.136995889	2.187259067	2.082337044	2.061314311	2.146742733	2.192801444	2.191081378	2.124000044	1.910333578	2.0611232	2.068385622	2.016593467	2.091892756	2.042394044	2.125337822	2.143111578	2.090172733	2.132791333	1.978179378	2.111577556	2.175409956	2.095524	2.109093067	2.146742733	2.118075489	2.105079667	2.098008489
potI	1.949894356	1.845163444	1.805602578	1.899057822	1.888164267	1.933076333	1.917787	2.013917867	1.956965622	1.904600133	1.940147578	1.956965622	1.784962178	1.997099778	1.771010689	1.759352733	1.896764444	1.949129911	2.072781267	1.992321867	1.941485356	1.992321867	1.847839044	2.021562422	1.958303444	1.971108089	1.827007422	1.984868378	2.029971489	1.914346956	1.947409867
ybjO	1.555624222	1.607798667	1.404643444	1.592700511	1.606078644	1.786108844	1.574162444	1.552375289	1.4780316	1.444395356	1.618118867	1.664559844	1.508036578	1.555624222	1.586775978	1.428341711	1.522752533	1.560784356	1.606078644	1.822420689	1.664559844	1.659590844	1.603403	1.569002333	1.716925244	1.682142289	1.583335933	1.596713956	1.654621822	1.6295858	1.650035022
rumB	2.085777111	2.009713333	2.062460978	2.039527311	2.051185222	2.076985822	2.006655533	2.072781267	2.036469467	2.062843222	2.062460978	1.990792978	1.990028533	2.019077956	1.901733467	1.920653733	2.100875178	2.055007556	2.1861124	2.254913756	2.246695867	2.050611889	2.049656333	2.112533111	2.109093067	2.112533111	1.978179378	2.066092222	2.123044467	2.1182666	2.081381467
artJ	3.117797644	3.157167378	3.402558956	3.490854022	3.529459178	3.707578289	3.170354244	3.345415533	3.3587936	3.418803733	3.462569044	3.231893289	3.185452378	3.378669533	3.272983067	3.259413822	2.992999622	3.330890844	3.513596667	3.587749244	3.573033356	3.115122044	3.2227198	3.416701444	3.475182533	3.454542222	3.3058548	3.401030022	3.402558956	3.478049267	3.454542222
artM	2.307279267	2.267145156	2.283007667	2.349324556	2.335373133	2.421566022	2.2472692	2.337666533	2.162987578	2.287021089	2.219748667	2.262176089	2.161649733	2.318746133	2.335373133	2.319128356	2.287021089	2.301737022	2.408379044	2.496674156	2.516359	2.296576844	2.247078089	2.397294378	2.441633111	2.3095726	2.274980844	2.427681667	2.428063911	2.336328711	2.313968289
artQ	2.483869422	2.407996822	2.422521578	2.450997689	2.464566911	2.564328867	2.422712689	2.454246689	2.363084778	2.496674156	2.429592822	2.394427689	2.334608689	2.438193044	2.554008711	2.482340489	2.400734444	2.4674336	2.583822511	2.663326356	2.623192222	2.481576022	2.419463756	2.500305378	2.515594556	2.375316111	2.420992644	2.523048	2.532603689	2.486353956	2.457495644
artI	3.009817711	2.838769889	2.898971156	2.9006912	2.938723067	2.951145489	2.888077467	2.888077467	2.854441333	2.960701244	2.928211667	2.885975222	2.827494044	2.9679636	2.928211667	2.920758133	2.793857911	2.897060044	2.984590556	3.019373489	3.034471578	2.853294644	2.813351556	2.947705356	2.953056667	2.882726289	2.921904844	2.914260267	2.960701244	2.8980156	2.861130356
artP	2.828258489	2.775892978	2.846223444	2.862850356	2.907189044	3.017080111	2.798253578	2.790608911	2.806471511	2.841827756	2.850427956	2.851383533	2.790608911	2.888077467	2.916744778	2.8320808	2.713398533	2.804178111	2.902220089	3.025680311	3.040778378	2.785639956	2.784875467	2.899926756	2.916744778	2.870877178	2.814498267	2.881006267	2.912922444	2.887313	2.916744778
ybjP	2.800355822	2.731554444	2.677659956	2.587453778	2.588027111	2.556684289	2.728687622	2.493616333	2.7069006	2.563564378	2.6316012	2.666002	2.638099222	2.4974386	2.371493822	2.308999267	2.703651667	2.640201489	2.515976778	2.646508289	2.548275222	2.749328156	2.725247556	2.653579578	2.668677622	2.557830978	2.749328156	2.6107698	2.538337178	2.623765578	2.550568622
ybjQ	2.666002	2.656446289	2.7302166	2.532030333	2.588409333	2.461509067	2.682628956	2.627587822	2.476224844	2.441059778	2.523430222	2.581146933	2.623765578	2.676322178	2.505847733	2.398823289	2.565666644	2.640965956	2.618223289	2.517505689	2.677086622	2.569297844	2.642494867	2.629881156	2.561079911	2.649566178	2.627014489	2.611343156	2.623765578	2.534705933	2.633703467
ybjR	2.427108311	2.466286933	2.453864422	2.435708533	2.3839164	2.312630467	2.4229038	2.478518222	2.465331378	2.432077311	2.374169422	2.416405956	2.466478044	2.380094089	2.299061378	2.233317778	2.498011933	2.468198067	2.427108311	2.435708533	2.416405956	2.471255867	2.429592822	2.454246689	2.442779778	2.418699311	2.473358111	2.540057222	2.458451244	2.417552622	2.399969956
ybjS	1.882621933	1.9164492	1.898102267	1.982383933	1.954290044	2.104888556	1.868670422	2.014873444	2.063225444	2.0544342	2.023664689	1.9084224	1.902689022	1.957347844	1.971681422	1.937663044	1.887782022	1.917787	2.002833222	2.143684911	2.079470289	2.0211802	1.915493644	2.022709133	2.039527311	1.976650444	1.915493644	1.996144156	1.982383933	1.991748533	1.937663044
ybjT	2.199490467	2.243255778	2.1543874	2.143111578	2.159547489	2.170440956	2.1748366	2.246122533	2.259500489	2.270967444	2.2096196	2.238095644	2.215161911	2.155725178	2.105844133	2.083101511	2.198917133	2.170058733	2.156680778	2.2400068	2.154960733	2.217455311	2.209810711	2.177703333	2.2293044	2.104888556	2.299061378	2.309763711	2.219366444	2.201401644	2.145978267
ltaE	2.619561089	2.626058933	2.634850156	2.565666644	2.589173778	2.600449622	2.650330622	2.566813356	2.592040467	2.633130133	2.626058933	2.6272056	2.605800822	2.585733733	2.533559244	2.471255867	2.595098356	2.6417304	2.547510756	2.553435356	2.561653244	2.645552711	2.6316012	2.619561089	2.618605511	2.550377489	2.685686822	2.612107622	2.603889689	2.576560156	2.551524178
poxB	2.690846933	2.546746267	2.454055556	2.164134244	2.137569222	1.818025	2.550377489	2.107946378	2.3711116	2.400734444	2.3439734	2.540821689	2.498011933	2.356204711	2.300016978	2.057300911	2.479091556	2.310145933	1.880519622	1.921991533	1.946836511	2.548275222	2.449468756	2.302883711	2.285683289	2.198917133	2.581720267	2.366715978	2.276318644	2.234464489	2.187641311
ybjE	1.940147578	2.026913622	2.086350444	2.211912933	2.1861124	2.262940578	1.975121533	2.237522311	2.246122533	2.149036156	2.239051222	1.939574244	1.998819822	2.008184444	1.902689022	2.050611889	2.029971489	2.133364689	2.133364689	2.1196044	2.097435133	2.073545711	2.089408267	2.094759556	2.079470289	2.113488689	2.052714133	2.155725178	2.092657244	2.172734333	2.160120822
ybjD	1.847839044	1.837709933	1.830256422	1.943778733	1.912244711	1.933267444	1.830256422	1.947983222	1.945498733	1.904791244	1.891413267	1.779611	1.840767756	1.788593356	1.700298289	1.693227044	1.850323489	1.844016733	1.754957156	1.870581578	1.786108844	1.814584978	1.8851064	1.848985711	1.778846533	1.8321676	1.801206978	1.827007422	1.822420689	1.867714844	1.830256422
ybjX	3.2145018	3.257884933	3.223866533	2.941971978	3.100979622	3.212017311	3.276805356	2.983826089	2.770924022	2.846223444	2.9356652	3.251387	3.216604067	3.195963711	3.115122044	3.087410444	3.222146444	3.147802756	3.1686342	3.193479178	3.319423889	3.250240289	3.230555467	3.177425489	3.201314911	3.1309846	3.206283889	3.205137222	3.202270489	3.010773267	3.024724733
macA	2.145022711	2.020797978	1.961552378	1.993659689	1.970152533	1.873639444	1.982957267	2.091892756	2.087688244	2.070487889	2.024238022	2.052140778	2.067430044	1.990792978	1.803118133	1.903071244	1.982957267	1.967668044	1.915493644	1.893324422	1.855865844	2.009713333	2.050611889	2.003406578	1.987735089	1.990792978	2.052905244	2.006273311	1.921991533	2.033984956	2.002833222
macB	1.669910956	1.661693133	1.643537156	1.631114711	1.6519462	1.633216956	1.626527911	1.631114711	1.549317422	1.693227044	1.618883311	1.659590844	1.726672111	1.626527911	1.569002333	1.470195911	1.661693133	1.607798667	1.583335933	1.596713956	1.482618378	1.660737533	1.694373756	1.614296644	1.685391289	1.4780316	1.701253867	1.739476844	1.520650311	1.618883311	1.596713956
cspD	2.829214044	2.690846933	2.479091556	2.422712689	2.384107511	2.334608689	2.590511578	2.338239889	2.512154489	2.529163644	2.550568622	2.725247556	2.587453778	2.452144378	2.4026456	2.3095726	2.654152911	2.407805711	2.012388911	1.982383933	1.937663044	2.682820089	2.582675844	2.445264289	2.437046333	2.337666533	2.582102511	2.523430222	2.429019467	2.384107511	2.385827533
clpS	2.782964333	2.713398533	2.692184733	2.765763978	2.705371689	2.672882133	2.682820089	2.741492422	2.714927444	2.764999511	2.721616378	2.823098422	2.790991156	2.685304578	2.6272056	2.577897956	2.7380524	2.623765578	2.618605511	2.588409333	2.613636533	2.725247556	2.715500778	2.675557689	2.709576267	2.663326356	2.7380524	2.569297844	2.673646578	2.799209133	2.668486511
clpA	3.296681222	3.185452378	3.205137222	3.140731511	3.0591254	2.928211667	3.207812778	3.133278	3.063903267	3.119135422	3.078810156	3.194817044	3.262089467	3.183923444	2.994337467	2.929167244	3.205137222	3.167869756	3.170354244	2.939487511	2.946749778	3.1485672	3.186599089	3.065241067	3.063138822	3.065241067	3.252342578	3.163283022	3.126397711	3.125059889	3.135380267
serW	2.321995089	2.673073244	2.804178111	2.616121022	2.579044622	2.463229089	2.742448	2.606756378	2.750283733	2.720469689	2.646508289	2.771688489	2.7437858	2.5261058	2.106608578	2.103741867	2.817173867	2.989750667	2.8712594	2.911775778	2.9392964	2.694095911	2.755061622	2.7069006	2.437619711	2.663326356	2.431312867	2.8320808	2.743403578	2.744359133	2.668677622
infA	3.019373489	3.177425489	3.250240289	3.385549622	3.340255467	3.424919311	3.191185822	3.327641822	3.348282267	3.236480067	3.3731272	3.027209222	3.149904978	3.092570556	3.135380267	3.285978844	3.253107022	3.285978844	3.2145018	3.413070244	3.4333284	3.194817044	3.212017311	3.186599089	3.317321644	3.190230267	3.207812778	3.311779356	3.272983067	3.3637626	3.278716489
aat	2.220895356	2.211912933	2.1398626	2.143684911	2.009331111	2.162223089	2.151711778	2.140818156	2.121324422	2.149609489	2.154578511	2.205032844	2.181334556	2.124000044	1.998819822	1.961170133	2.199490467	2.134702533	2.367862667	2.205032844	2.2140152	2.155725178	2.162987578	2.260838311	2.2373312	2.208090667	2.0909372	2.201401644	2.203503867	2.125911178	2.228922133
cydC	2.801311422	2.691802511	2.721425267	2.701167156	2.683966778	2.673073244	2.721616378	2.742448	2.707473956	2.657210756	2.662944133	2.7069006	2.704416111	2.715500778	2.512154489	2.519034644	2.751430422	2.773981867	2.8412544	2.774937422	2.758692778	2.715500778	2.734994533	2.835712022	2.7894622	2.743403578	2.702887222	2.782964333	2.813351556	2.725629778	2.757354978
cydD	2.725247556	2.692184733	2.721616378	2.720469689	2.718749667	2.663326356	2.729452111	2.743021356	2.7002116	2.633703467	2.676322178	2.695242578	2.744359133	2.704416111	2.512536733	2.482722711	2.752386	2.7380524	2.811822667	2.754297178	2.727540933	2.706327267	2.735376756	2.806471511	2.771688489	2.749710378	2.703651667	2.701931622	2.7533416	2.706327267	2.767292911
trxB	2.970830333	3.069445578	3.088557156	3.165767489	3.101744067	3.103272956	3.039631711	3.143789356	3.149904978	3.186599089	3.217559622	2.992999622	3.052627489	3.039631711	2.9006912	3.053200867	3.077281222	3.129837889	3.1512428	3.174367644	3.100024067	3.088557156	3.110535289	3.066196622	3.110535289	3.066196622	3.0711656	3.129837889	3.053200867	3.107095244	3.039058378
lrp	3.142642689	3.278716489	3.1485672	3.125059889	3.1309846	3.142642689	3.192332489	3.110535289	3.154300667	3.175514311	3.135380267	3.278716489	3.231893289	3.078810156	3.116268756	3.027209222	3.1984482	3.104228511	3.0791924	3.026826978	3.036191578	3.183923444	3.175514311	3.046702956	3.0711656	3.089130511	3.259413822	3.262089467	3.077281222	3.062374356	3.103272956
ftsK	2.4974386	2.446984289	2.3586892	2.395001022	2.401881133	2.413156933	2.394427689	2.422521578	2.452717756	2.407423467	2.397294378	2.461509067	2.361938111	2.406467911	2.448130956	2.387356489	2.447557622	2.397294378	2.465904711	2.538337178	2.511390044	2.431312867	2.4202282	2.465904711	2.401498911	2.391178778	2.421566022	2.428063911	2.440677556	2.417934867	2.465331378
lolA	2.810484889	2.765572844	2.777804178	2.834756378	2.858645867	2.937767511	2.798826911	2.721234156	2.733847844	2.780862044	2.827494044	2.784302111	2.834756378	2.844885644	2.773026289	2.770159578	2.747608067	2.774937422	2.817556089	2.84221	2.914260267	2.757354978	2.774937422	2.777804178	2.789653311	2.814498267	2.823098422	2.795004622	2.789271089	2.800355822	2.8703038
ycaJ	2.311674889	2.219939778	2.225864311	2.293901244	2.326199667	2.445264289	2.301737022	2.326581889	2.283772156	2.2400068	2.283772156	2.262940578	2.270776333	2.289696711	2.2759364	2.263131689	2.259500489	2.283007667	2.394427689	2.4026456	2.428063911	2.243255778	2.235802311	2.374360533	2.3347998	2.319319467	2.262176089	2.310145933	2.329639711	2.2895056	2.333270844
serS	3.104228511	2.976181533	2.920758133	2.743403578	2.835712022	3.018226778	2.906233489	2.9247716	2.758692778	2.787359978	2.778377511	2.946749778	2.976181533	2.863423711	2.782964333	2.890179778	2.959554556	2.945411978	2.806089289	2.851383533	2.824627333	3.000835378	3.021666844	2.9006912	2.893811	2.826920711	2.929740578	2.914642511	2.867819333	2.757354978	2.734994533
ycaC	2.533177022	2.504509889	2.317599422	2.070487889	2.076412489	1.410376933	2.581146933	1.866759289	2.423094933	2.432459533	2.405703467	2.508905533	2.294092356	2.307470378	2.119222178	1.816113867	2.401498911	2.2306422	1.756103822	1.624616733	1.672204289	2.510434444	2.280140956	2.167956467	2.159165244	2.153049578	2.610196467	2.253575978	2.219748667	2.126293422	2.0909372
ycaD	1.811718267	1.830256422	1.924284911	1.982957267	1.921991533	2.024238022	1.913391378	1.931165133	1.891413267	1.935943	1.940147578	1.781904378	1.835798778	1.875932867	1.552375289	1.664559844	1.956201178	1.933076333	2.080617	2.052714133	2.024238022	1.924284911	1.945498733	1.883577489	1.8765062	1.951805533	1.854528022	1.820891756	1.988690733	1.975694867	1.995379711
pflA	2.473358111	2.634850156	2.678042178	2.466286933	2.605036378	2.673646578	2.615356556	2.473358111	2.424432756	2.401498911	2.365378178	2.607520822	2.595098356	2.570062311	2.371684933	2.448130956	2.6417304	2.649566178	2.645552711	2.623765578	2.606756378	2.637525867	2.631792311	2.648992822	2.627014489	2.491322978	2.597582867	2.597582867	2.608476422	2.519799089	2.432077311
pflB	3.730512111	3.612020867	3.6185188	3.605905222	3.638776956	3.697640333	3.644319267	3.5317526	3.605905222	3.6018918	3.609154156	3.644319267	3.657888422	3.626927844	3.410585756	3.437150667	3.615078711	3.622723289	3.581442511	3.510347733	3.513596667	3.5703578	3.6018918	3.688466867	3.622723289	3.622723289	3.6615196	3.693053578	3.591189333	3.581442511	3.648141578
focA	2.716265222	2.6352324	2.693140356	2.532603689	2.546172933	2.540057222	2.631027844	2.494189667	2.573884556	2.513110067	2.524194689	2.598729578	2.579044622	2.5492308	2.403027844	2.351809089	2.584778133	2.587453778	2.577706844	2.473358111	2.502789844	2.582102511	2.540057222	2.619943311	2.495336356	2.577706844	2.619561089	2.502789844	2.550568622	2.535852644	2.562799933
ycaO	2.341680022	2.340724422	2.479664889	2.533177022	2.580382444	2.6014052	2.356395822	2.589173778	2.465522489	2.433606289	2.551524178	2.335564244	2.393089911	2.505847733	2.350853467	2.4571134	2.314923867	2.540057222	2.627014489	2.804942578	2.864570378	2.331933067	2.429783933	2.483487178	2.520754644	2.6130632	2.432077311	2.597582867	2.469918089	2.426343867	2.570062311
serC	3.581442511	3.657888422	3.634381333	3.609154156	3.6615196	3.721338622	3.6185188	3.6548306	3.591189333	3.6548306	3.668781933	3.629603444	3.716560756	3.629603444	3.457217844	3.510347733	3.648141578	3.626927844	3.668781933	3.591189333	3.594629444	3.594629444	3.676808867	3.673177644	3.693053578	3.6615196	3.651390511	3.7345256	3.629603444	3.605905222	3.638776956
aroA	3.105948556	3.157358511	3.238200067	3.186025733	3.319423889	3.408865756	3.152389467	3.191185822	3.1611808	3.251387	3.243933511	3.157358511	3.247946933	3.246417978	3.066961089	3.165767489	3.124104333	3.181056689	3.200359333	3.1309846	3.1485672	3.116268756	3.188510244	3.202843822	3.256356022	3.229217667	3.193479178	3.256356022	3.192332489	3.191185822	3.259413822
cmk	2.734612289	2.783728778	2.789271089	2.771688489	2.770924022	2.854250222	2.810484889	2.768439578	2.790226689	2.788315533	2.797680244	2.758692778	2.726776489	2.755061622	2.783537667	2.665810889	2.771688489	2.728114267	2.7959602	2.8703038	2.947705356	2.773981867	2.765572844	2.782964333	2.783537667	2.827494044	2.823289533	2.750665978	2.795004622	2.801311422	2.806089289
rpsA	4.009731067	4.076047978	4.070123422	4.022917956	4.035531533	3.997308622	4.009731067	4.089999333	4.041838356	4.029989178	4.058083089	4.035531533	4.076047978	4.041838356	3.944560844	3.980490467	4.083501467	4.041838356	4.096879489	4.076047978	4.058083089	4.046998422	4.064007689	4.046998422	4.058083089	4.035531533	4.003424311	4.089999333	4.058083089	3.9877528	4.016228933
ihfB	3.225968778	3.177998844	3.225968778	3.105948556	3.077281222	3.099068489	3.2145018	3.245271311	3.121046556	3.197492622	3.0791924	3.210297311	3.248711378	3.105948556	2.995293044	2.959172333	3.152389467	3.229217667	3.080148	2.961083489	2.999306444	3.216604067	3.176661022	3.1512428	3.158314089	3.090468289	3.243169067	3.234186711	3.193479178	3.182776711	3.104228511
msbA	2.633130133	2.693140356	2.693331467	2.734994533	2.709576267	2.682628956	2.714927444	2.694095911	2.655108489	2.634850156	2.663326356	2.686642422	2.676322178	2.727540933	2.598729578	2.601787422	2.721616378	2.722571956	2.806471511	2.8525302	2.865717067	2.716265222	2.716265222	2.741492422	2.734994533	2.715500778	2.704416111	2.751430422	2.760603911	2.683584556	2.777230822
lpxK	2.268674067	2.299061378	2.247842533	2.309763711	2.298488044	2.306705933	2.247842533	2.405894578	2.318746133	2.254913756	2.284727733	2.2895056	2.261984978	2.290843422	2.260838311	2.2633228	2.352955756	2.319128356	2.417552622	2.506803289	2.503554311	2.3325064	2.329830822	2.375316111	2.392134333	2.319701689	2.287021089	2.455393378	2.4003522	2.329639711	2.368627133
ycaQ	1.6389504	1.672204289	1.607798667	1.6519462	1.674115489	1.722467578	1.708325067	1.875932867	1.685391289	1.606078644	1.624616733	1.677746689	1.677746689	1.715587422	1.722467578	1.659590844	1.783433267	1.709662889	1.851279067	1.89428	1.910333578	1.762601667	1.7121474	1.741579089	1.786108844	1.6987694	1.732978911	1.811718267	1.754383822	1.647741689	1.766041733
ycaR	2.970830333	3.052627489	3.001408733	3.043836244	3.038293889	2.911775778	3.046702956	3.046702956	2.969683622	3.006759889	3.053200867	3.054538667	3.057978689	3.001408733	2.897251156	3.007524333	2.983826089	3.052627489	3.023769178	2.996057489	3.082441356	3.0564498	3.066961089	3.066961089	3.063903267	3.091232733	2.951145489	3.062374356	3.027209222	2.952101067	3.009817711
kdsB	2.839534356	2.938723067	2.967199133	3.107095244	3.084925911	2.919802556	2.976754889	2.955158911	2.9484698	3.000070911	3.027209222	2.923242667	2.9572612	2.968919178	2.831316333	2.945411978	2.951145489	3.017080111	3.013831089	3.084925911	3.047467422	2.972550356	2.987648356	2.990706244	3.048996311	3.034471578	3.000070911	3.011919978	3.018226778	3.018226778	2.988412844
smtA	2.633703467	2.635805756	2.577133489	2.596436178	2.6054186	2.644788267	2.643068222	2.597582867	2.574649022	2.579044622	2.577706844	2.666957556	2.654152911	2.628352267	2.592040467	2.508905533	2.595480578	2.540821689	2.633703467	2.538719422	2.631792311	2.625103378	2.593760511	2.600449622	2.561653244	2.664090822	2.534705933	2.495145244	2.646508289	2.615356556	2.644788267
mukF	2.602169644	2.585733733	2.577706844	2.587644889	2.589747111	2.645552711	2.616121022	2.597582867	2.575222356	2.580382444	2.536617133	2.588409333	2.606756378	2.6054186	2.565666644	2.534705933	2.596436178	2.580764689	2.6272056	2.589173778	2.623765578	2.587644889	2.572355667	2.583822511	2.612107622	2.640201489	2.555919844	2.509096644	2.6352324	2.602934089	2.659504089
mukE	2.691802511	2.673646578	2.678615533	2.673646578	2.719514111	2.821951733	2.757354978	2.628352267	2.592231578	2.6352324	2.691802511	2.717985222	2.693140356	2.734612289	2.663326356	2.676322178	2.674793244	2.678042178	2.706327267	2.700402711	2.795004622	2.683584556	2.701167156	2.686642422	2.698109356	2.7437858	2.725056444	2.618987733	2.694095911	2.714354111	2.757928333
mukB	2.579044622	2.600449622	2.577897956	2.617076578	2.612489844	2.717985222	2.597582867	2.663326356	2.597582867	2.603889689	2.577897956	2.589173778	2.616121022	2.605800822	2.534132578	2.568724511	2.642494867	2.6090498	2.654152911	2.624721156	2.632747911	2.626058933	2.617076578	2.592231578	2.612489844	2.613636533	2.548275222	2.581720267	2.623765578	2.586115978	2.6130632
ycbB	2.645552711	2.485589444	2.395765467	2.324861844	2.348751222	2.365378178	2.516359	2.327155222	2.274980844	2.277083133	2.244975822	2.519799089	2.4674336	2.3875476	2.261793867	2.344546733	2.491896311	2.407996822	2.409143511	2.298488044	2.266380689	2.453864422	2.420419311	2.3875476	2.322950689	2.191081378	2.461509067	2.340151089	2.441059778	2.352573533	2.386592022
ycbK	3.4333284	3.3421666	3.317321644	3.260560533	3.288081111	3.234186711	3.378669533	3.192332489	3.207812778	3.188510244	3.190230267	3.289801156	3.348282267	3.329361867	3.284832156	3.209532844	3.376567289	3.343504378	3.297636822	3.132704667	3.124104333	3.330890844	3.319423889	3.352104556	3.318468333	3.289801156	3.323819511	3.193479178	3.313308267	3.314646089	3.267631822
ycbL	2.980959378	2.9392964	2.929740578	2.843930067	2.836667644	2.854441333	2.8980156	2.914642511	2.884064089	2.808191556	2.823098422	2.980959378	2.984590556	2.897060044	2.800355822	2.850427956	3.036191578	2.915789178	2.903366778	2.853294644	2.7959602	2.981723844	2.971403689	2.891135378	2.945411978	2.828258489	2.877566222	2.955158911	2.897251156	2.879477356	2.8412544
aspC	3.634381333	3.5843092	3.673177644	3.6641952	3.6641952	3.7522992	3.622723289	3.657888422	3.668781933	3.657888422	3.726116467	3.6018918	3.747330289	3.693053578	3.362042578	3.428932711	3.634381333	3.707578289	3.700698133	3.553157511	3.536148289	3.597878378	3.681013444	3.693053578	3.697640333	3.712547311	3.522961356	3.597878378	3.668781933	3.673177644	3.685217956
ompF	3.352104556	3.300312467	3.369496022	3.841932089	3.920098178	4.022917956	3.259413822	3.726116467	3.827025289	4.147524867	4.205623889	3.280054289	3.407336844	3.6548306	3.345415533	2.938723067	3.180292244	3.322672844	3.466200222	3.759943889	3.7522992	3.416701444	3.472506956	3.450528778	3.688466867	4.029989178	3.462569044	3.525828022	3.594629444	3.764912844	3.8818752
asnS	3.119135422	3.164047467	3.157167378	3.142260467	3.268969622	3.416701444	3.1309846	3.180292244	3.070210044	3.154300667	3.098304022	3.119708778	3.1686342	3.127544444	2.928785022	2.902220089	3.245271311	3.182776711	3.134615778	3.300312467	3.200359333	3.228262111	3.212972889	3.099068489	3.125059889	3.142642689	3.080148	3.078810156	3.119708778	3.1455094	3.090468289
pncB	3.080912467	2.955158911	2.9679636	2.942736422	2.8525302	2.831316333	3.012875533	2.8980156	2.9356652	2.923242667	2.969683622	2.981723844	2.939487511	2.976181533	2.882726289	2.978474911	3.006759889	2.963185733	2.985163911	2.978474911	2.989750667	3.019373489	2.972550356	3.031987067	2.981723844	2.996057489	2.9626124	2.946176444	3.000835378	2.969683622	2.969683622
pepN	3.216030733	3.087410444	3.078810156	3.087410444	3.078810156	3.124104333	3.060654356	3.100979622	3.025680311	3.075752333	3.099068489	3.092570556	3.150860578	3.107095244	2.985163911	3.088557156	3.063903267	3.0711656	3.024724733	3.063903267	3.024724733	3.0791924	3.157167378	3.060654356	3.084925911	3.050334089	3.103272956	3.063138822	3.046702956	3.126397711	3.052627489
pyrD	2.646508289	2.858645867	2.937767511	2.931842867	2.7959602	2.810484889	2.837814311	3.034471578	3.016506756	2.993764111	3.043836244	2.823289533	2.882726289	2.911775778	2.726776489	2.721234156	2.804942578	2.916553667	2.8924732	2.968919178	3.000070911	2.876037311	2.908335733	2.8712594	2.906233489	3.024724733	2.867819333	2.9559234	2.926300533	2.970830333	2.909673533
ycbW	2.523430222	2.384107511	2.350280133	2.228922133	2.314923867	2.429592822	2.437046333	2.099346289	2.236184533	2.004744378	2.025002489	2.416597067	2.327155222	2.1897436	2.213632956	2.118075489	2.364422578	2.267145156	2.086541556	1.993086356	2.1398626	2.355058044	2.336710956	2.287021089	2.017931244	2.114253156	2.414112533	2.326581889	2.232171089	2.207517333	2.2293044
ycbX	2.559742133	2.6014052	2.618987733	2.523430222	2.538337178	2.533177022	2.562799933	2.598729578	2.553435356	2.580764689	2.588409333	2.589747111	2.664855289	2.6417304	2.458833489	2.407996822	2.597009511	2.633703467	2.592040467	2.598729578	2.607520822	2.569680089	2.602169644	2.592996044	2.590511578	2.587644889	2.6107698	2.651668422	2.6090498	2.555919844	2.602934089
ycbY	2.465331378	2.518461311	2.513874533	2.554773156	2.568724511	2.663326356	2.521519111	2.618987733	2.608476422	2.564328867	2.589173778	2.5199902	2.468198067	2.506421067	2.481576022	2.509096644	2.544261756	2.5649022	2.611343156	2.672882133	2.677659956	2.538337178	2.495145244	2.5261058	2.515976778	2.536617133	2.527634711	2.5176968	2.551524178	2.5199902	2.535852644
uup	2.379520756	2.493043	2.437619711	2.514447889	2.538719422	2.651668422	2.495336356	2.567386711	2.518461311	2.530310333	2.505847733	2.463229089	2.426726089	2.469918089	2.429783933	2.50967	2.469918089	2.495145244	2.592231578	2.599876267	2.633130133	2.4974386	2.465904711	2.483869422	2.503554311	2.516359	2.463229089	2.487309533	2.513110067	2.481576022	2.494189667
pqiA	1.706222844	1.738330089	1.650035022	1.743681356	1.728392133	1.851279067	1.742725778	1.715587422	1.739476844	1.748650378	1.735654511	1.742725778	1.718071933	1.607798667	1.555624222	1.642963822	1.770055111	1.697049356	1.779611	1.706222844	1.775215267	1.764321733	1.673733222	1.656532933	1.718071933	1.633216956	1.607798667	1.674115489	1.672204289	1.661693133	1.724378711
pqiB	2.1029774	2.104888556	2.096670689	2.109093067	2.103741867	2.1425382	2.114253156	2.1708232	2.174072133	2.170440956	2.149036156	2.1012574	2.097435133	2.142920467	1.976650444	1.961552378	2.111577556	2.152667356	2.157254111	2.108710822	2.1182666	2.115208756	2.117693267	2.113488689	2.080043644	2.135275867	2.098581844	2.165280911	2.1425382	2.058638711	2.117693267
ymbA	1.870581578	1.997673133	1.918360333	1.958303444	1.945116511	1.962890178	1.964227978	2.039527311	2.056154244	2.138715911	1.978179378	1.998819822	2.037425044	1.981046111	1.766041733	1.8742128	1.972445889	1.999393156	1.957347844	1.9296362	1.947409867	1.952761111	1.978179378	1.902689022	1.946836511	1.928871756	1.998819822	1.985250622	1.922947089	1.905937911	1.956965622
rmf	3.759943889	3.313308267	3.330890844	3.036191578	3.006759889	2.614209867	3.626927844	3.0591254	3.234186711	3.098304022	2.937003022	3.454542222	3.424919311	3.367011511	2.929167244	2.698682689	3.334522	3.246417978	2.986501689	2.797680244	2.9247716	3.295916778	3.278716489	3.245271311	3.111490844	3.191185822	3.615078711	3.313308267	3.256356022	3.1984482	3.186025733
fabA	2.602934089	2.777230822	2.830360733	2.773026289	2.771688489	2.870877178	2.690846933	2.729452111	2.644214911	2.651859556	2.677086622	2.742448	2.764043956	2.700402711	2.534705933	2.6107698	2.847561267	2.782964333	2.7894622	2.826538467	2.854250222	2.749710378	2.8137338	2.695242578	2.743021356	2.732318889	2.664090822	2.801884756	2.761559467	2.693140356	2.738816844
ycbZ	2.484442756	2.4571134	2.480620467	2.588027111	2.555919844	2.664090822	2.432077311	2.607520822	2.580764689	2.581146933	2.627014489	2.479664889	2.505847733	2.526296911	2.489985156	2.501069822	2.498394178	2.506803289	2.634850156	2.7380524	2.7437858	2.432077311	2.483869422	2.544261756	2.604463022	2.630836711	2.473358111	2.598729578	2.538719422	2.556684289	2.6272056
ycbG	1.748650378	1.775215267	1.821465089	1.799295822	1.786108844	1.767188444	1.766041733	1.642963822	1.764321733	1.725907622	1.794517911	1.775788622	1.746357	1.729347711	1.626527911	1.609900933	1.771010689	1.6987694	1.668382067	1.634745889	1.754383822	1.7920334	1.6960938	1.751517089	1.729347711	1.700298289	1.748650378	1.6295858	1.643537156	1.732214444	1.7574416
ompA	4.496500733	4.468980244	4.496500733	4.496500733	4.451971022	4.387183	4.553453022	4.3598536	4.405912267	4.451971022	4.468980244	4.553453022	4.451971022	4.451971022	4.3132216	4.3598536	4.468980244	4.451971022	4.468980244	4.451971022	4.496500733	4.496500733	4.496500733	4.468980244	4.468980244	4.496500733	4.496500733	4.468980244	4.496500733	4.496500733	4.553453022
sulA	2.235037844	2.1543874	2.226819867	2.325052956	2.326581889	2.403027844	2.160120822	2.195285933	2.113488689	2.377800689	2.478518222	2.184965733	2.225864311	2.282625444	2.093421733	2.110813111	2.1425382	2.043158533	2.0941862	2.222806489	2.287021089	2.075456889	2.176365533	2.121324422	2.201401644	2.463229089	2.300016978	2.220895356	2.142920467	2.299061378	2.387165378
yccS	2.174072133	2.092657244	2.066092222	1.875932867	1.994997489	2.1708232	2.138715911	1.996144156	1.872301622	1.897528911	1.899057822	2.137569222	2.055007556	2.096670689	2.130306822	2.004362133	2.142920467	2.086541556	2.149036156	2.290843422	2.308043711	2.107946378	2.062460978	2.149036156	2.176365533	2.018504578	2.220704222	2.300972556	2.150947311	1.968623622	1.996144156
yccF	2.677659956	2.657210756	2.640965956	2.4511888	2.546746267	2.577897956	2.683584556	2.391178778	2.371493822	2.287021089	2.360026978	2.608476422	2.595480578	2.629881156	2.582675844	2.417552622	2.619943311	2.623765578	2.562799933	2.678615533	2.744359133	2.694669244	2.610196467	2.660841867	2.612489844	2.498394178	2.705371689	2.666002	2.593760511	2.487309533	2.432077311
helD	2.292754533	2.244020244	2.204459467	2.179805644	2.175409956	2.176365533	2.248224778	2.265807333	2.184965733	2.240197933	2.154960733	2.238477889	2.244975822	2.233317778	2.100875178	2.057874244	2.250327044	2.230833311	2.257207133	2.1897436	2.1874502	2.244020244	2.260838311	2.242109089	2.229877733	2.2096196	2.2096196	2.201592756	2.232744422	2.187832444	2.229877733
mgsA	2.8618948	2.784302111	2.841827756	2.882152956	2.920758133	2.891135378	2.766528444	2.859028111	2.743403578	2.744359133	2.851383533	2.750665978	2.835712022	2.808191556	2.664090822	2.778377511	2.848516822	2.814498267	2.823289533	2.831316333	2.780862044	2.801311422	2.876037311	2.843930067	2.841827756	2.890944267	2.706327267	2.8412544	2.8137338	2.876801756	2.841827756
yccU	2.454055556	2.586115978	2.619178867	2.701931622	2.642494867	2.636379111	2.543497311	2.581720267	2.623765578	2.604463022	2.722571956	2.480620467	2.546172933	2.586115978	2.351617978	2.426726089	2.479664889	2.665810889	2.457495644	2.570062311	2.517505689	2.553435356	2.650330622	2.687789111	2.682628956	2.614209867	2.598729578	2.638099222	2.646508289	2.7069006	2.593760511
yccV	2.8412544	2.795004622	2.884828556	2.735376756	2.729452111	2.718749667	2.749328156	2.710914067	2.781435378	2.765572844	2.723527511	2.759075	2.780862044	2.7437858	2.682820089	2.654344022	2.882726289	2.8160272	2.7380524	2.748754778	2.681100022	2.786213311	2.785639956	2.810867111	2.830360733	2.744359133	2.793857911	2.783537667	2.841827756	2.823098422	2.789271089
yccW	2.506421067	2.616121022	2.684731222	2.702887222	2.720469689	2.798062467	2.644214911	2.672882133	2.636379111	2.652815111	2.631792311	2.570062311	2.638481444	2.700784933	2.599876267	2.630836711	2.643068222	2.713398533	2.7380524	2.826920711	2.838769889	2.660268533	2.673646578	2.6889358	2.698682689	2.698682689	2.645552711	2.638481444	2.694669244	2.698682689	2.683966778
yccK	2.412201333	2.423094933	2.378182911	2.485589444	2.580764689	2.798253578	2.407423467	2.2306422	2.2759364	2.287594444	2.414112533	2.455393378	2.393281022	2.335564244	2.300590333	2.435708533	2.460553511	2.389458733	2.399969956	2.479091556	2.481576022	2.412201333	2.410863533	2.455202244	2.482722711	2.344355622	2.369009356	2.465904711	2.441059778	2.426726089	2.351809089
yccA	4.029989178	3.865630422	3.920098178	3.847665556	3.860088089	3.738539022	3.894106533	3.721338622	3.742743556	3.716560756	3.827025289	3.847665556	3.832567578	3.759943889	3.644319267	3.638776956	3.9090134	3.854545667	3.860088089	3.726116467	3.716560756	3.841932089	3.865630422	3.9090134	3.854545667	3.7522992	3.886461933	3.776188556	3.841932089	3.865630422	3.770072889
yccC	1.3220818	1.249649289	1.274494267	1.414963733	1.3476912	1.3561002	1.294561311	1.390692044	1.311188311	1.249649289	1.336033222	1.364700444	1.201870511	1.095801711	1.274494267	1.201870511	1.3476912	1.249649289	1.274494267	1.294561311	1.201870511	1.311188311	1.274494267	1.294561311	1.095801711	1.095801711	1.364700444	1.201870511	1.249649289	1.201870511	1.249649289
cspG	1.829300844	2.078514733	2.289696711	2.180761222	2.076794711	2.177129978	2.025958067	2.608476422	2.029971489	1.945116511	1.945116511	1.974739267	2.068385622	2.0460252	1.978179378	2.004744378	2.0211802	2.203886089	2.125911178	2.061314311	2.357351378	1.971681422	2.126484533	1.891413267	1.926578333	2.069150089	2.006655533	1.965948044	2.151711778	1.915493644	2.082337044
cbpA	2.560506578	2.466478044	2.431312867	1.959641222	2.195285933	2.263131689	2.507376622	2.015446778	1.783433267	1.905937911	1.863892622	2.473167	2.413156933	2.291990089	2.180952333	2.246122533	2.429783933	2.352955756	2.140818156	2.109093067	2.199490467	2.487882867	2.411436867	2.314923867	2.254149311	2.0443052	2.452717756	2.221468689	2.242109089	2.003406578	1.938236378
agp	1.975121533	1.923711578	1.891795511	1.829300844	1.837709933	1.78802	1.940147578	1.825669644	1.891795511	1.898102267	1.852616867	2.017931244	1.999393156	1.898102267	1.672204289	1.532690467	1.864657067	1.918360333	1.765086178	1.661693133	1.647741689	1.895426667	1.926960578	1.8398122	1.830256422	1.726672111	2.0078022	1.975121533	1.848985711	1.829300844	1.806175911
yccJ	2.380094089	2.277083133	2.078514733	2.052140778	2.019077956	1.645830533	2.363658111	1.915493644	2.356204711	2.318555022	2.254913756	2.312630467	2.171396533	2.076985822	1.961552378	1.805602578	2.306705933	2.114253156	1.791460067	1.510903356	1.449555444	2.317599422	2.265807333	2.004362133	2.109666422	1.851279067	2.422521578	2.180952333	2.000539822	1.992321867	1.9084224
wrbA	3.020520178	2.859028111	2.753150489	2.515594556	2.507949956	2.252047067	2.875463978	2.360600311	2.691802511	2.682628956	2.663326356	2.8137338	2.814498267	2.642494867	2.522092444	2.336328711	2.838769889	2.650330622	2.276318644	2.085777111	2.080043644	2.8412544	2.7078562	2.593760511	2.612680978	2.450042111	2.930696178	2.666957556	2.584778133	2.510434444	2.465522489
putA	1.672204289	1.718071933	1.673733222	1.7738774	1.706796178	1.594611689	1.618118867	1.827007422	1.795855711	1.873639444	1.760308289	1.734890067	1.706222844	1.680995622	1.673733222	1.626527911	1.673733222	1.700298289	1.732978911	1.679848933	1.706222844	1.661693133	1.654621822	1.606078644	1.661693133	1.661693133	1.749988156	1.862554844	1.680995622	1.6960938	1.734890067
putP	2.103168511	2.267527378	2.227775467	2.334608689	2.314923867	2.242109089	2.167956467	2.3453112	2.349324556	2.294092356	2.262176089	2.154578511	2.215926378	2.164134244	2.1196044	1.968623622	2.277083133	2.301928133	2.277083133	2.3875476	2.357733622	2.290843422	2.281669844	2.220704222	2.219748667	2.287594444	2.238477889	2.283772156	2.233317778	2.300016978	2.295239067
ycdN	1.482618378	1.274494267	1.465800267	1.565562267	1.470195911	1.685391289	1.600918467	1.456244489	1.647741689	1.709662889	1.621750022	1.5248548	1.522752533	1.515107978	1.616781089	1.666470956	1.470195911	1.3476912	1.398145511	1.500392	1.547215178	1.414963733	1.558490956	1.336033222	1.423563867	1.621750022	1.3561002	1.095801711	1.522752533	1.583335933	1.6362748
serX	2.2096196	2.701931622	2.811822667	2.766528444	2.634850156	2.698109356	2.597582867	2.494189667	2.834756378	2.798253578	2.677659956	2.8320808	2.693331467	2.506803289	2.283772156	2.254913756	2.826920711	2.875655089	2.766528444	2.954394467	2.813351556	2.725629778	2.755443844	2.500496489	2.569680089	2.687789111	2.565666644	2.820613911	2.722571956	2.823289533	2.594525
ycdW	2.981723844	2.980959378	2.943883089	2.943883089	2.946749778	2.847561267	2.9484698	2.950572111	2.949425422	2.915789178	2.928785022	3.009817711	3.015360044	2.928785022	2.8320808	2.8712594	2.984590556	2.9559234	2.904513489	2.919038111	2.904513489	2.989750667	3.022431378	2.970830333	2.946176444	2.917509222	2.983826089	2.9572612	2.9484698	2.959172333	2.917509222
ycdX	3.107095244	3.115122044	3.108050822	3.066196622	3.111490844	3.029311489	3.140731511	3.111490844	3.078810156	3.068298889	3.100024067	3.111490844	3.170354244	3.108050822	3.010773267	3.041925089	3.100024067	3.105948556	3.044600733	3.040778378	3.078810156	3.117797644	3.094099467	3.089130511	3.072885644	3.080912467	3.080912467	3.095246178	3.078810156	3.066961089	3.065241067
ycdY	2.569297844	2.765763978	2.764043956	2.801884756	2.807044867	2.689891378	2.743021356	2.849281267	2.7437858	2.814498267	2.702887222	2.773026289	2.84221	2.783728778	2.650712844	2.639819244	2.753150489	2.755061622	2.755443844	2.817173867	2.767292911	2.765572844	2.756399422	2.765763978	2.764043956	2.756399422	2.673073244	2.821951733	2.778377511	2.714927444	2.7894622
ycdZ	2.086350444	2.341680022	2.368627133	2.376080578	2.368818244	2.3586892	2.2795676	2.406467911	2.302883711	2.318746133	2.321995089	2.301737022	2.306705933	2.264851733	2.164134244	2.157254111	2.3439734	2.311101511	2.330213044	2.403027844	2.429019467	2.322950689	2.3453112	2.326199667	2.3240974	2.3586892	2.262940578	2.334608689	2.319128356	2.2692474	2.321995089
ymdB	2.678042178	2.526870267	2.534132578	2.486353956	2.473358111	2.384680844	2.535852644	2.422712689	2.519034644	2.427108311	2.5243858	2.541777267	2.561079911	2.549804133	2.335564244	2.272496356	2.480620467	2.495336356	2.321612844	2.367862667	2.407805711	2.472020311	2.540821689	2.533559244	2.482913822	2.477562667	2.566048889	2.552097511	2.470682533	2.487882867	2.465904711
ymdC	2.0611232	1.930782889	1.899057822	1.922947089	1.857394733	1.741579089	1.869434911	1.975121533	1.912244711	1.985250622	1.931929644	1.999393156	1.958303444	1.948365444	1.910333578	1.732978911	1.888164267	1.919315911	1.895426667	1.930782889	1.900586756	1.934223	1.937089689	1.911098044	1.947409867	1.945498733	1.978179378	2.015446778	1.928871756	1.868670422	1.939574244
mdoC	1.872301622	1.882621933	1.900586756	2.008184444	1.985250622	2.162987578	1.878226267	1.9164492	2.114253156	2.013917867	2.105079667	1.926960578	1.886444222	1.857394733	1.926578333	1.979134933	1.889119867	1.968623622	2.040100644	2.100875178	2.109093067	1.872301622	1.818025	1.981428356	2.0078022	2.0693412	1.971108089	2.023664689	1.990028533	2.029207	2.0347494
mdoG	3.323819511	3.343504378	3.378669533	3.322672844	3.309677111	3.362042578	3.3421666	3.322672844	3.330890844	3.252342578	3.294005644	3.327641822	3.330890844	3.294005644	3.149904978	3.115122044	3.276805356	3.3371976	3.300312467	3.301650244	3.325157333	3.311779356	3.3501934	3.338344311	3.270498556	3.307001489	3.348282267	3.289801156	3.301650244	3.315601644	3.307001489
mdoH	2.961847956	2.992617378	2.994337467	2.968919178	2.965861311	3.039631711	2.961083489	3.080148	3.017080111	3.016506756	2.974461489	2.982488289	3.016506756	2.969683622	2.823289533	2.821951733	2.968919178	3.018226778	2.965861311	3.041925089	3.048996311	2.982488289	2.988412844	2.977519333	2.992999622	2.986883911	3.000835378	3.050334089	2.986501689	2.970830333	2.970830333
msyB	2.884064089	2.809147111	2.685304578	2.436472978	2.473358111	2.3347998	2.920949244	2.2895056	2.546172933	2.553435356	2.561653244	2.838769889	2.744932467	2.612489844	2.627587822	2.319319467	2.727540933	2.532603689	2.094568444	2.119986622	2.214779689	2.801884756	2.624721156	2.472975889	2.562035467	2.419463756	2.878712889	2.619178867	2.539292778	2.437619711	2.342444511
lpxL	2.221468689	2.254149311	2.387356489	2.384680844	2.349324556	2.307279267	2.280140956	2.376080578	2.335564244	2.312248244	2.314923867	2.205415067	2.246122533	2.249180356	2.2140152	2.288932244	2.316070533	2.360600311	2.4003522	2.441059778	2.446984289	2.272114133	2.330213044	2.398823289	2.324861844	2.309763711	2.263131689	2.293901244	2.350853467	2.357733622	2.377418422
yceA	2.454246689	2.432459533	2.472975889	2.844885644	2.709767378	2.533177022	2.444499822	2.769204022	2.872406133	2.853294644	2.828258489	2.499540889	2.460553511	2.526870267	2.471255867	2.448704289	2.506421067	2.495718578	2.577897956	2.589747111	2.487882867	2.498011933	2.502789844	2.519799089	2.538337178	2.7069006	2.403792311	2.503554311	2.566048889	2.783537667	2.735376756
yceI	3.063903267	3.017080111	2.986501689	2.887313	2.867819333	2.823098422	3.000835378	2.928785022	3.034471578	2.721234156	2.695242578	3.1485672	3.024724733	2.845841222	2.664855289	2.344928956	3.041925089	3.036191578	2.824627333	2.638481444	2.576560156	2.939487511	2.937767511	2.959554556	2.743403578	2.7002116	3.158314089	3.2145018	2.8980156	2.971403689	2.960701244
yceJ	2.292945667	2.254913756	2.235037844	2.151711778	2.137951444	2.105079667	2.218410889	2.092657244	2.1861124	1.962890178	1.941485356	2.2759364	2.246122533	2.046598533	1.999393156	1.6295858	2.174072133	2.231788867	1.947983222	1.762601667	1.690360311	2.146742733	2.154960733	2.188214667	1.973592556	1.978179378	2.318555022	2.235037844	2.110813111	2.300590333	2.196623756
solA	2.884828556	2.929167244	2.968919178	2.945411978	2.878712889	2.848516822	2.889415289	3.005613222	3.004657667	2.947705356	2.894384378	2.915789178	3.034471578	2.846223444	2.6107698	2.582675844	2.985163911	2.982488289	2.855014689	2.755061622	2.6889358	2.920758133	2.989750667	2.937767511	2.917509222	2.897251156	2.879477356	2.920758133	2.869157133	2.959554556	2.870877178
yceP	2.533559244	2.384680844	2.651668422	2.180952333	2.230259956	2.292754533	2.437619711	2.062460978	2.148271689	1.805220356	1.978179378	2.276318644	2.226819867	2.056154244	2.107946378	2.222806489	2.375316111	2.274216356	2.013344511	2.040865111	1.901160133	2.401881133	2.364231467	2.376080578	2.143684911	2.006655533	2.505847733	2.262176089	2.194903711	2.093421733	1.997099778
dinI	2.603889689	2.810484889	2.894384378	2.882726289	2.796724667	2.710914067	2.858645867	2.915789178	2.926682756	3.039058378	2.9626124	2.773981867	2.8431656	2.861130356	2.714927444	2.7069006	2.620325533	2.851383533	2.789653311	2.775128533	2.8320808	2.736523444	2.765763978	2.829214044	2.831316333	3.015360044	2.862850356	2.915789178	2.7959602	2.888077467	2.8980156
pyrC	3.309677111	3.457217844	3.488178378	3.454542222	3.385549622	3.418803733	3.490854022	3.4853116	3.525828022	3.5317526	3.550290733	3.457217844	3.525828022	3.501365422	3.285978844	3.3421666	3.452439978	3.496587467	3.454542222	3.391091978	3.343504378	3.493911867	3.478049267	3.498689778	3.498689778	3.5317526	3.424919311	3.424919311	3.504996578	3.490854022	3.418803733
yceB	2.437046333	2.331359733	2.331933067	2.301737022	2.235802311	2.235802311	2.327155222	2.327155222	2.336328711	2.262940578	2.285109956	2.327155222	2.385063067	2.3439734	2.214779689	2.164325356	2.331168622	2.319319467	2.286638867	2.215161911	2.308999267	2.3560136	2.353720222	2.360600311	2.340724422	2.256251578	2.326199667	2.310145933	2.282625444	2.329830822	2.267145156
grxB	3.597878378	3.326686244	3.2869344	3.212017311	3.166723044	2.959554556	3.384020667	3.101744067	3.209532844	3.204372733	3.326686244	3.3501934	3.3637626	3.289801156	3.100979622	3.053200867	3.311779356	3.235333378	3.186599089	2.919802556	2.990706244	3.290374489	3.294005644	3.330890844	3.2718364	3.230555467	3.466200222	3.314646089	3.247946933	3.251387	3.155638444
mdtH	1.812482711	1.508036578	1.603403	1.456244489	1.520650311	1.596713956	1.606078644	1.702400533	1.560784356	1.547215178	1.5777936	1.528294867	1.664559844	1.596713956	1.433884022	1.486249511	1.560784356	1.585247067	1.585247067	1.444395356	1.3561002	1.542628378	1.631114711	1.558490956	1.592700511	1.549317422	1.565562267	1.543775067	1.5248548	1.5248548	1.470195911
rimJ	2.841827756	2.755443844	2.742448	2.721234156	2.710531844	2.759266111	2.730025467	2.652815111	2.6090498	2.627587822	2.678042178	2.759266111	2.804178111	2.694095911	2.600449622	2.553053111	2.7533416	2.689891378	2.670970978	2.580764689	2.562035467	2.726776489	2.786213311	2.707473956	2.692184733	2.570062311	2.836667644	2.766528444	2.667722044	2.7302166	2.659504089
yceH	2.6107698	2.636379111	2.619561089	2.573884556	2.590511578	2.593760511	2.607520822	2.6090498	2.562799933	2.497247489	2.479091556	2.627587822	2.654344022	2.587453778	2.482340489	2.3990144	2.621663311	2.610196467	2.597009511	2.530883667	2.447366511	2.612489844	2.650712844	2.584778133	2.562799933	2.469918089	2.664855289	2.667722044	2.552097511	2.577133489	2.552097511
mviM	2.331933067	2.244975822	2.235802311	2.2715408	2.288358911	2.236184533	2.234464489	2.246695867	2.187259067	2.1398626	2.1398626	2.313586022	2.344355622	2.205032844	2.108710822	2.058638711	2.267527378	2.283772156	2.214779689	2.167956467	2.134702533	2.2633228	2.317599422	2.242682422	2.219939778	2.076794711	2.308999267	2.311101511	2.276318644	2.258927156	2.187832444
mviN	1.893324422	1.796620178	1.749988156	1.973592556	1.961170133	2.025002489	1.743681356	1.689404756	1.811144911	1.7738774	1.9432054	1.7574416	1.719218644	1.772730689	1.816113867	1.904600133	1.865803733	1.827007422	1.981046111	2.144258244	2.135275867	1.816113867	1.827007422	1.924284911	1.904791244	1.892177733	1.7920334	1.7526638	1.885870889	1.881857489	1.985823956
flgM	1.836563244	1.762601667	1.777317556	1.866759289	1.905937911	1.994997489	1.767188444	1.748650378	1.892177733	1.937089689	2.105844133	1.759352733	1.817260533	1.6960938	1.879564067	2.038571756	1.851279067	1.745401444	1.702400533	1.8398122	1.673733222	1.778082067	1.8398122	1.691507022	1.926960578	1.873639444	1.725907622	1.6756444	1.728392133	1.882621933	1.775788622
flgE	1.095801711	1.095801711	1.336033222	2.255295978	2.449468756	2.281860956	1.095801711	1.937089689	2.336328711	2.721425267	2.768439578	1.201870511	1.456244489	1.922947089	2.727540933	2.646508289	1.095801711	1.201870511	1.201870511	1.78802	1.691507022	1.095801711	1.294561311	1.404643444	1.618118867	2.413156933	1.095801711	1.249649289	1.542628378	1.850323489	1.965948044
rne	2.941207533	2.9679636	2.945411978	2.908335733	2.914260267	2.928785022	3.001408733	2.926300533	2.890179778	2.9247716	2.912922444	2.993764111	2.941207533	2.987648356	2.9484698	2.879477356	2.939487511	2.920949244	2.856352489	2.961847956	2.968919178	2.973123711	2.926682756	2.942736422	2.954394467	2.933945133	2.968919178	2.905277933	2.949425422	2.9091002	2.898971156
rluC	2.103741867	2.192036956	2.236184533	2.283772156	2.280140956	2.2732608	2.249180356	2.361938111	2.303648156	2.244975822	2.308999267	2.131453533	2.137951444	2.240197933	2.109093067	2.039527311	2.200446044	2.302119244	2.367862667	2.338622111	2.447557622	2.132982444	2.169103133	2.303648156	2.286638867	2.366715978	2.1029774	2.119986622	2.301737022	2.269629644	2.352573533
yceF	2.455202244	2.457495644	2.412201333	2.341680022	2.350280133	2.282625444	2.395001022	2.300972556	2.304794822	2.338239889	2.255295978	2.447557622	2.448130956	2.373404956	2.227775467	2.137569222	2.448130956	2.361938111	2.309763711	2.306705933	2.3095726	2.441059778	2.395001022	2.376845067	2.341680022	2.293901244	2.364422578	2.376845067	2.363084778	2.368627133	2.334608689
sraB	2.901264533	3.062374356	2.969683622	2.946176444	2.993764111	2.8712594	2.859028111	3.063903267	3.018226778	3.023769178	2.943883089	3.066961089	3.017080111	2.916744778	3.033324889	2.959554556	2.999306444	2.910629111	2.961083489	2.969683622	2.905277933	3.057978689	2.876801756	2.960701244	3.022431378	2.976754889	2.984590556	3.039058378	2.969683622	2.960701244	2.899926756
yceD	3.870981622	3.886461933	3.860088089	3.7998868	3.9145558	3.822438511	3.901177689	3.865630422	3.860088089	3.8818752	3.901177689	3.920098178	3.9145558	3.865630422	3.974183644	3.832567578	3.847665556	3.7998868	3.865630422	3.8818752	3.860088089	3.865630422	3.836772067	3.860088089	3.901177689	3.8818752	3.938445267	3.9145558	3.847665556	3.860088089	3.876524
rpmF	3.810398111	3.759943889	3.742743556	3.805238	3.786126644	3.641261422	3.759943889	3.805238	3.815749422	3.7998868	3.747330289	3.759943889	3.791286711	3.697640333	3.770072889	3.676808867	3.886461933	3.827025289	3.827025289	3.7998868	3.759943889	3.810398111	3.770072889	3.782304267	3.827025289	3.791286711	3.730512111	3.815749422	3.786126644	3.776188556	3.810398111
plsX	2.666957556	2.644788267	2.583822511	2.547510756	2.605800822	2.646508289	2.644788267	2.664090822	2.644788267	2.545599578	2.513874533	2.638099222	2.570062311	2.570635644	2.673073244	2.472020311	2.644214911	2.570635644	2.612107622	2.664090822	2.734612289	2.660841867	2.594525	2.594525	2.545599578	2.605800822	2.646508289	2.645552711	2.657210756	2.550568622	2.660268533
fabH	2.9626124	3.018226778	2.976754889	2.976754889	2.951145489	2.960701244	3.013831089	2.9392964	2.941971978	2.9484698	2.929167244	3.034471578	3.025680311	2.970830333	2.917509222	2.759075	3.021666844	2.983826089	2.976181533	2.997204178	3.010773267	3.031987067	3.009817711	2.9484698	2.955158911	2.950572111	3.001408733	3.012875533	2.950572111	2.961083489	2.961083489
fabD	3.280054289	3.3501934	3.3058548	3.2869344	3.321717267	3.321717267	3.327641822	3.2718364	3.272983067	3.285978844	3.234186711	3.329361867	3.319423889	3.295916778	3.230555467	3.139584822	3.278716489	3.296681222	3.252342578	3.270498556	3.268969622	3.319423889	3.295916778	3.293050067	3.2869344	3.246417978	3.3501934	3.290374489	3.264573978	3.2869344	3.268969622
fabG	3.424919311	3.536148289	3.5466596	3.427021556	3.450528778	3.472506956	3.573033356	3.407336844	3.378669533	3.408865756	3.391091978	3.565771044	3.5843092	3.5703578	3.513596667	3.297636822	3.478049267	3.483400489	3.475182533	3.435812867	3.5600376	3.5067166	3.522961356	3.536148289	3.424919311	3.496587467	3.525828022	3.510347733	3.490854022	3.435812867	3.550290733
acpP	4.1203866	4.096879489	4.127457911	4.109684133	4.177147689	4.147524867	4.115417511	4.041838356	4.070123422	4.115417511	4.177147689	4.115417511	4.168165311	4.109684133	4.022917956	4.035531533	4.115417511	4.064007689	4.041838356	4.058083089	4.064007689	4.103186244	4.109684133	4.096879489	4.133764711	4.155742778	4.0515852	4.064007689	4.064007689	4.0515852	4.133764711
fabF	2.982488289	3.088557156	3.069445578	3.088557156	3.152389467	3.2869344	3.047467422	3.087410444	3.036191578	3.039631711	3.124104333	3.043836244	3.0591254	3.033324889	2.986501689	3.043836244	3.142642689	3.0591254	3.087410444	3.065241067	3.072885644	3.0591254	3.068298889	3.025680311	3.030267044	3.036191578	3.036191578	3.063903267	3.039058378	3.0444096	3.053200867
pabC	2.027295844	2.093421733	2.027295844	2.0311182	2.217455311	2.446028733	2.115208756	2.108710822	2.014873444	2.014873444	2.098008489	2.0611232	2.098008489	2.020033533	1.911098044	1.921991533	2.021562422	2.062460978	2.024238022	2.0693412	2.056918689	2.057874244	2.072781267	2.073545711	2.057874244	1.978179378	2.053669733	1.975694867	2.046598533	2.083101511	2.036469467
yceG	2.013917867	1.998819822	1.975694867	1.960405667	2.062843222	2.201401644	1.983721711	2.022709133	1.988690733	1.951232178	1.943778733	1.957347844	1.978179378	1.971681422	1.791460067	1.848985711	1.956965622	1.999966489	2.003406578	1.999393156	1.997673133	1.982957267	1.979134933	2.004744378	1.988690733	2.027295844	1.935943	1.937663044	2.008184444	1.976650444	2.003406578
tmk	2.534132578	2.447366511	2.432077311	2.4974386	2.581146933	2.690846933	2.423094933	2.537381578	2.530310333	2.530883667	2.536617133	2.438766422	2.441059778	2.374169422	2.372258289	2.472975889	2.481002689	2.449468756	2.466286933	2.590511578	2.457495644	2.498394178	2.473358111	2.489985156	2.521519111	2.430548378	2.473931444	2.473167	2.482913822	2.527634711	2.458451244
holB	2.181334556	2.173689889	2.086541556	2.109666422	2.218410889	2.327155222	2.143684911	2.202739422	2.088452711	2.140435933	2.140435933	2.145978267	2.172352111	2.156298556	2.077750289	2.104888556	2.135275867	2.153049578	2.190508044	2.246122533	2.247078089	2.125146711	2.177129978	2.122088867	2.159547489	2.105079667	2.143111578	2.166427578	2.160885289	2.126484533	2.188214667
ycfH	2.322377311	2.371684933	2.350853467	2.376845067	2.483487178	2.479091556	2.3711116	2.495145244	2.386592022	2.346266756	2.421566022	2.357733622	2.368627133	2.356395822	2.253575978	2.336710956	2.390605422	2.390605422	2.446028733	2.464566911	2.416597067	2.3439734	2.395192133	2.377418422	2.416597067	2.392134333	2.377418422	2.377418422	2.385063067	2.393089911	2.390605422
ptsG	3.157167378	3.019373489	3.037529422	3.157167378	3.154300667	3.158314089	3.048996311	3.166723044	3.162327467	3.1984482	3.181056689	3.015360044	3.036191578	3.052627489	2.9091002	2.960701244	3.022431378	3.107095244	3.142642689	3.121046556	3.083779178	3.089130511	3.111490844	3.152389467	3.126397711	3.1686342	3.037529422	3.147802756	3.109770844	3.127544444	3.125059889
fhuE	1.964227978	1.981046111	2.052140778	1.885870889	1.865803733	2.082337044	2.175409956	1.828154133	1.893324422	1.842870067	2.003406578	2.068385622	2.027295844	1.997673133	1.926960578	1.938236378	1.964801333	2.023664689	1.948365444	1.982957267	1.947983222	1.954290044	1.963654644	1.982383933	2.018504578	1.997673133	2.220895356	2.067430044	1.982957267	2.083483733	1.966521378
hinT	2.921904844	2.721425267	2.853294644	2.795004622	2.836858756	2.745696911	2.859983667	2.834756378	2.827494044	2.798826911	2.8525302	2.695433689	2.8160272	2.798253578	2.651668422	2.583440289	2.754297178	2.8703038	2.825009556	2.749328156	2.789271089	2.817556089	2.869157133	2.830360733	2.84221	2.806471511	2.863423711	2.7959602	2.834756378	2.7397724	2.798826911
ycfL	3.108050822	2.947705356	3.050334089	2.946749778	2.9392964	2.855014689	3.040778378	2.984590556	2.961083489	2.965861311	2.996057489	2.969683622	2.992999622	3.008479911	2.824627333	2.770924022	2.919038111	3.019373489	2.995293044	2.912922444	2.914642511	2.960701244	3.031987067	3.033324889	2.970830333	2.951145489	3.002746533	2.997204178	2.986883911	2.919038111	2.9356652
ycfM	2.877566222	2.777804178	2.764999511	2.7959602	2.757928333	2.7397724	2.757928333	2.749328156	2.790608911	2.770159578	2.859028111	2.784875467	2.804942578	2.755443844	2.6014052	2.621663311	2.773026289	2.764043956	2.796724667	2.7380524	2.689700244	2.803222533	2.819467244	2.721234156	2.773026289	2.676322178	2.836858756	2.832654133	2.7437858	2.766528444	2.723527511
ycfN	2.417934867	2.447557622	2.432077311	2.385063067	2.343400067	2.252811533	2.371493822	2.516359	2.4251972	2.468198067	2.414303667	2.473358111	2.475651511	2.445264289	2.361938111	2.148271689	2.401881133	2.422712689	2.5020254	2.5176968	2.466286933	2.393281022	2.438193044	2.406467911	2.483487178	2.463993556	2.498011933	2.569680089	2.4511888	2.407996822	2.417552622
nagZ	2.678615533	2.721616378	2.701167156	2.657210756	2.668486511	2.5649022	2.691802511	2.743403578	2.734612289	2.736523444	2.684731222	2.760030578	2.781435378	2.756399422	2.628352267	2.519799089	2.694669244	2.701167156	2.7069006	2.728687622	2.734994533	2.727540933	2.716838556	2.730025467	2.735376756	2.725056444	2.804178111	2.850427956	2.701931622	2.670779867	2.684731222
ycfP	2.908335733	2.823098422	2.84221	2.796724667	2.764043956	2.615356556	2.799209133	2.882152956	2.906233489	2.876037311	2.778759756	2.814498267	2.817173867	2.798826911	2.643068222	2.677086622	2.859028111	2.859028111	2.807044867	2.817173867	2.759075	2.901264533	2.897060044	2.856352489	2.881006267	2.774937422	2.824627333	2.906233489	2.882726289	2.832654133	2.758692778
ndh	3.037529422	2.916553667	3.002746533	3.021666844	3.060654356	2.8924732	2.921904844	2.929167244	2.942736422	2.854250222	2.8712594	2.876037311	2.869157133	2.834756378	2.734994533	2.687789111	2.9006912	2.897251156	2.872406133	2.920758133	2.926300533	2.841827756	2.884828556	2.999306444	2.790226689	3.000835378	2.864570378	2.767292911	2.850427956	2.926682756	2.977519333
ycfJ	2.342444511	2.180952333	2.3325064	2.498011933	2.394427689	2.472020311	2.328875244	2.217455311	2.546746267	2.3560136	2.366142644	2.276318644	2.385827533	2.308043711	1.754383822	1.817260533	2.287021089	2.439721978	2.377418422	2.348751222	2.3839164	2.231788867	2.331168622	2.534132578	2.426726089	2.577897956	2.300590333	2.367098222	2.441633111	2.458833489	2.502407622
ycfQ	2.145596044	2.181334556	2.159547489	2.100875178	2.138715911	2.095524	2.098008489	2.171396533	2.122088867	2.2140152	2.167956467	2.146742733	2.162223089	2.083483733	1.912244711	1.859305867	2.092657244	2.1543874	2.149609489	2.190508044	2.140435933	2.1169288	2.1398626	2.167956467	2.080617	2.167956467	2.143684911	2.1209422	2.083483733	2.157254111	2.140435933
ycfS	2.587453778	2.562799933	2.534705933	2.566048889	2.595480578	2.5492308	2.550568622	2.479091556	2.494189667	2.401881133	2.438193044	2.6090498	2.5176968	2.571017867	2.472020311	2.427108311	2.585733733	2.618223289	2.654344022	2.679188867	2.6014052	2.570062311	2.563564378	2.681100022	2.644788267	2.526296911	2.611343156	2.651859556	2.6466994	2.6552996	2.701931622
mfd	2.473931444	2.535852644	2.584778133	2.588409333	2.524576911	2.4511888	2.473358111	2.711296289	2.581146933	2.618223289	2.552097511	2.520754644	2.546746267	2.538337178	2.351809089	2.3875476	2.544452867	2.602934089	2.6352324	2.570635644	2.524576911	2.516359	2.548275222	2.5492308	2.581146933	2.570635644	2.527634711	2.570062311	2.553053111	2.557066511	2.570635644
lolC	2.619943311	2.587453778	2.651859556	2.707473956	2.689700244	2.579044622	2.591276022	2.749710378	2.692184733	2.643068222	2.668677622	2.581720267	2.655108489	2.716265222	2.535852644	2.523048	2.633703467	2.728687622	2.841827756	2.870877178	2.839534356	2.588027111	2.709385156	2.755061622	2.773981867	2.767292911	2.566813356	2.731554444	2.754297178	2.715500778	2.825009556
lolD	2.561079911	2.536234911	2.570062311	2.658166311	2.596436178	2.580382444	2.571782333	2.664855289	2.645552711	2.593760511	2.610196467	2.532030333	2.607520822	2.652815111	2.482722711	2.482913822	2.6107698	2.656446289	2.774937422	2.765572844	2.781435378	2.538719422	2.618223289	2.661032978	2.7002116	2.631027844	2.556684289	2.679188867	2.635805756	2.642494867	2.715500778
lolE	2.561653244	2.536617133	2.559742133	2.574649022	2.597009511	2.523048	2.522092444	2.694669244	2.6130632	2.554008711	2.579044622	2.521519111	2.561653244	2.606756378	2.506421067	2.473167	2.597582867	2.624721156	2.713398533	2.706327267	2.744932467	2.554008711	2.583440289	2.634850156	2.645552711	2.650330622	2.567386711	2.695433689	2.648037222	2.577706844	2.645552711
ycfX	2.766528444	2.645552711	2.6417304	2.665237533	2.689891378	2.674793244	2.683966778	2.665237533	2.734994533	2.698682689	2.714354111	2.667722044	2.6316012	2.677086622	2.665237533	2.622236644	2.714354111	2.666002	2.728687622	2.738816844	2.745696911	2.646508289	2.674793244	2.7078562	2.709767378	2.677086622	2.749710378	2.702887222	2.710914067	2.656446289	2.693331467
cobB	2.766528444	2.693331467	2.716265222	2.753150489	2.7380524	2.664855289	2.773981867	2.703651667	2.835712022	2.789271089	2.798062467	2.760603911	2.755061622	2.768439578	2.683584556	2.631027844	2.704416111	2.755443844	2.797680244	2.775892978	2.7894622	2.7380524	2.766528444	2.798062467	2.798253578	2.750283733	2.784302111	2.783728778	2.796724667	2.731554444	2.7533416
potD	3.369496022	3.3637626	3.259413822	3.355162422	3.327641822	3.155638444	3.318468333	3.362042578	3.457217844	3.410585756	3.423963733	3.418803733	3.321717267	3.330890844	3.205137222	3.066961089	3.407336844	3.323819511	3.423963733	3.338344311	3.280054289	3.428932711	3.340255467	3.382109556	3.407336844	3.309677111	3.410585756	3.4333284	3.356882467	3.323819511	3.270498556
potC	2.783537667	2.7959602	2.7533416	2.853294644	2.890179778	2.8160272	2.7302166	2.824627333	2.9006912	2.939487511	2.953056667	2.839534356	2.764999511	2.817173867	2.745696911	2.590511578	2.695242578	2.775128533	2.863423711	3.054538667	3.074032311	2.774937422	2.806089289	2.836667644	2.882152956	2.8618948	2.825009556	2.859983667	2.797680244	2.824627333	2.849281267
potB	2.611343156	2.658166311	2.612680978	2.758692778	2.750283733	2.746461378	2.608476422	2.784875467	2.782964333	2.8160272	2.872406133	2.638481444	2.665237533	2.685686822	2.575222356	2.427681667	2.611343156	2.682055622	2.808191556	2.986883911	2.969683622	2.661032978	2.664855289	2.689700244	2.759075	2.775128533	2.686642422	2.722571956	2.711296289	2.707473956	2.735950089
potA	2.862850356	2.823289533	2.765572844	2.9091002	2.895339956	2.920758133	2.783728778	2.889415289	2.928211667	2.905277933	2.997204178	2.804942578	2.806089289	2.817556089	2.783728778	2.655108489	2.873935067	2.829214044	2.9247716	3.080148	3.074796778	2.818511644	2.827494044	2.864570378	2.873170578	2.884064089	2.826538467	2.882152956	2.859028111	2.8412544	2.890944267
pepT	2.394427689	2.385063067	2.300972556	2.212104044	2.272114133	2.096670689	2.318555022	2.266380689	2.089408267	2.160120822	2.098581844	2.358498067	2.414112533	2.257207133	1.999966489	1.912244711	2.364995956	2.302501489	2.191081378	2.020797978	2.006655533	2.318555022	2.364422578	2.156680778	2.160120822	2.136040311	2.300972556	2.181334556	2.169103133	2.188214667	2.140818156
ycfD	2.885975222	2.9559234	3.003702089	3.098304022	3.103272956	3.040778378	2.977519333	3.036191578	2.982488289	2.983826089	2.998159733	2.933945133	3.007524333	2.976754889	2.715500778	2.786213311	3.023769178	3.046702956	3.069445578	3.098304022	3.062374356	3.033324889	3.095246178	3.090468289	3.065241067	2.997204178	2.897251156	2.983826089	3.068298889	3.083779178	2.985163911
phoQ	2.734994533	2.666957556	2.619943311	2.539292778	2.569297844	2.633703467	2.684731222	2.734612289	2.598729578	2.546172933	2.514447889	2.687789111	2.665810889	2.633703467	2.620325533	2.399969956	2.644788267	2.634850156	2.646508289	2.646508289	2.689891378	2.662944133	2.651668422	2.682055622	2.682820089	2.615356556	2.687789111	2.710531844	2.681100022	2.595098356	2.619943311
phoP	3.360704711	3.280054289	3.251387	3.157358511	3.256356022	3.188510244	3.288081111	3.220044156	3.122575444	3.099068489	3.162327467	3.290374489	3.250240289	3.247946933	3.171692067	3.008479911	3.2718364	3.216030733	3.177425489	3.142642689	3.175514311	3.296681222	3.296681222	3.294005644	3.216030733	3.183923444	3.289801156	3.2626628	3.2145018	3.216604067	3.157167378
purB	3.668781933	3.638776956	3.707578289	3.747330289	3.764912844	3.886461933	3.707578289	3.712547311	3.685217956	3.7522992	3.782304267	3.657888422	3.721338622	3.730512111	3.605905222	3.7345256	3.641261422	3.716560756	3.707578289	3.836772067	3.810398111	3.668781933	3.673177644	3.747330289	3.747330289	3.757077111	3.6548306	3.676808867	3.742743556	3.770072889	3.738539022
hflD	3.238200067	3.238200067	3.272983067	3.247946933	3.246417978	3.367011511	3.260560533	3.382109556	3.2735564	3.253107022	3.257884933	3.212017311	3.232848911	3.302414711	3.2145018	3.234186711	3.246417978	3.274703089	3.317321644	3.407336844	3.385549622	3.251387	3.245271311	3.322672844	3.288081111	3.290374489	3.194817044	3.194817044	3.322672844	3.307001489	3.343504378
trmU	3.048996311	3.074796778	3.122575444	3.099068489	3.086454889	3.114357578	3.110535289	3.134615778	3.0791924	3.040778378	3.054538667	3.028929267	3.095246178	3.121046556	2.970830333	2.996057489	3.100979622	3.139584822	3.162327467	3.225968778	3.270498556	3.060654356	3.101744067	3.117797644	3.098304022	3.092570556	3.038293889	3.052627489	3.1309846	3.098304022	3.150860578
ymfB	2.276318644	2.408379044	2.379138511	2.377418422	2.361938111	2.366142644	2.350280133	2.376845067	2.336710956	2.294665689	2.374360533	2.405894578	2.400734444	2.357351378	2.289696711	2.246122533	2.384680844	2.344546733	2.313586022	2.521519111	2.448130956	2.384680844	2.3839164	2.344355622	2.409143511	2.338239889	2.318746133	2.367862667	2.376080578	2.384680844	2.368818244
ymfC	2.380667444	2.342444511	2.422712689	2.350280133	2.327155222	2.327155222	2.364231467	2.387165378	2.319128356	2.331168622	2.398823289	2.301928133	2.353911333	2.407423467	2.1874502	2.234464489	2.277274244	2.362893667	2.400734444	2.465331378	2.494189667	2.3240974	2.308043711	2.407423467	2.393089911	2.439721978	2.3095726	2.294092356	2.416597067	2.358498067	2.417934867
icd	4.147524867	3.980490467	4.035531533	4.083501467	4.046998422	3.9877528	4.029989178	4.064007689	4.1203866	4.244993556	4.273278533	4.046998422	4.140453689	4.127457911	3.870981622	3.9877528	3.966921289	4.003424311	3.9518232	3.932329511	3.966921289	3.980490467	4.070123422	3.959085622	4.070123422	4.147524867	4.103186244	4.070123422	4.029989178	4.140453689	4.115417511
ymfI	2.646508289	2.433606289	2.500305378	2.385827533	2.395001022	2.164134244	2.438193044	2.517505689	2.5020254	2.513874533	2.479664889	2.406467911	2.414303667	2.452717756	2.228731022	2.309763711	2.448704289	2.461126844	2.347604533	2.194521489	2.287021089	2.412392444	2.450042111	2.455393378	2.417552622	2.4401042	2.548657467	2.473358111	2.400734444	2.393281022	2.343400067
ymfK	1.873639444	1.939956467	2.040100644	1.923711578	1.945498733	1.917787	1.891795511	2.109093067	2.006655533	1.995379711	1.967094711	1.89428	1.974739267	1.923711578	1.864657067	1.788593356	1.939956467	2.009713333	2.013917867	1.983721711	1.924284911	1.955245622	1.9164492	1.919889244	1.937089689	1.919315911	1.8398122	1.870581578	1.973592556	1.961170133	1.901160133
icdC	2.181907889	2.364231467	2.290843422	2.466478044	2.420419311	2.296576844	2.269629644	2.538337178	2.403792311	2.618605511	2.461126844	2.327155222	2.427108311	2.407805711	2.202166089	2.2732608	2.391178778	2.482913822	2.377800689	2.339195489	2.300590333	2.296767956	2.364995956	2.2306422	2.342444511	2.517505689	2.3711116	2.473358111	2.283007667	2.427108311	2.322377311
ycgE	2.655108489	2.571017867	2.560506578	2.575222356	2.5261058	2.489411778	2.572355667	2.573693444	2.715500778	2.594525	2.580382444	2.628352267	2.580382444	2.498011933	2.448704289	2.2895056	2.605036378	2.518461311	2.387165378	2.349324556	2.294665689	2.570635644	2.5283992	2.526296911	2.4571134	2.622236644	2.568724511	2.456540067	2.540057222	2.595480578	2.595098356
ycgF	2.343400067	2.255295978	2.264851733	2.326199667	2.2306422	2.019077956	2.219366444	2.301737022	2.337666533	2.030353733	2.090172733	2.302119244	2.401498911	2.292754533	2.215161911	2.067430044	2.268291844	2.311674889	2.046598533	1.948365444	2.118648844	2.2096196	2.318555022	2.1029774	2.081381467	2.199490467	2.196241511	2.301737022	2.203886089	2.330213044	2.391178778
minE	3.094099467	2.9572612	2.938723067	2.870877178	2.869157133	2.9006912	2.937003022	2.835712022	2.928785022	2.863423711	2.743021356	3.068298889	3.037529422	2.897251156	2.869157133	2.832654133	2.941207533	2.859983667	2.646508289	2.545599578	2.542541711	3.011919978	2.938723067	2.766528444	2.774937422	2.750665978	2.942736422	2.929740578	2.814498267	2.825009556	2.806471511
minD	3.270498556	3.186025733	3.096583978	3.037529422	3.046702956	3.088557156	3.171692067	2.971403689	3.026826978	2.864570378	2.895339956	3.186599089	3.190230267	3.053200867	2.996057489	2.997204178	3.164047467	3.078810156	2.84221	2.715500778	2.718749667	3.157167378	3.167869756	3.034471578	2.946749778	2.9356652	3.110535289	3.0711656	3.019373489	3.019373489	2.989750667
minC	3.362042578	3.222146444	3.216030733	3.0444096	3.090468289	3.125059889	3.248711378	3.065241067	3.037529422	2.9091002	2.914260267	3.205137222	3.2626628	3.109770844	3.047467422	3.054538667	3.2145018	3.1485672	2.937003022	2.8320808	2.866863756	3.205137222	3.223866533	3.135953622	3.005613222	3.043836244	3.150860578	3.039631711	3.100024067	3.110535289	3.083779178
ycgJ	2.293519022	2.293519022	2.308999267	2.272114133	2.230833311	1.896764444	2.219748667	2.218410889	2.206179511	1.985823956	1.945498733	2.239051222	2.253575978	2.143111578	1.990792978	1.939574244	2.353720222	2.319701689	2.004362133	1.777317556	1.718071933	2.356204711	2.308999267	2.287594444	2.051758556	1.971681422	2.213632956	2.262940578	2.084821533	2.221468689	2.057874244
ycgL	2.322950689	2.418699311	2.403792311	2.477562667	2.441633111	2.414112533	2.342444511	2.455202244	2.371684933	2.356204711	2.429783933	2.372258289	2.427681667	2.4251972	2.3095726	2.327155222	2.392134333	2.372258289	2.427681667	2.413156933	2.309763711	2.4026456	2.378182911	2.407805711	2.375316111	2.384107511	2.319128356	2.387356489	2.368627133	2.385063067	2.352955756
ycgM	2.412392444	2.4674336	2.4229038	2.377800689	2.384680844	2.296767956	2.4511888	2.495336356	2.363658111	2.346840089	2.336328711	2.407423467	2.461126844	2.364995956	2.261984978	2.200446044	2.499540889	2.461509067	2.458451244	2.358498067	2.295239067	2.432077311	2.420992644	2.446028733	2.361938111	2.3325064	2.442779778	2.438766422	2.401498911	2.401498911	2.363658111
ycgN	1.883577489	1.968623622	1.967668044	2.0320738	2.009713333	2.097435133	1.964801333	2.040100644	2.048509644	1.951805533	2.056918689	1.939956467	1.964227978	2.028251422	1.880519622	1.861217022	1.973592556	2.024238022	2.094759556	2.109666422	2.109666422	1.904600133	1.885870889	2.030353733	1.974739267	2.0078022	1.910333578	2.057300911	2.002259867	2.004362133	2.0311182
dsbB	2.3240974	2.246122533	2.333270844	2.3347998	2.306705933	2.373213844	2.318746133	2.209810711	2.260264978	2.193565889	2.299061378	2.302501489	2.307279267	2.241153489	2.131071289	2.051185222	2.393089911	2.320275044	2.387356489	2.286638867	2.367098222	2.366142644	2.353911333	2.388312067	2.325052956	2.320275044	2.184965733	2.367862667	2.329830822	2.310145933	2.314923867
nhaB	2.395001022	2.319319467	2.318555022	2.437046333	2.442779778	2.403792311	2.301737022	2.5176968	2.448704289	2.441633111	2.452144378	2.336328711	2.355058044	2.374360533	2.267527378	2.357351378	2.344355622	2.344928956	2.363084778	2.388312067	2.435708533	2.366715978	2.384107511	2.326581889	2.348560111	2.367098222	2.2759364	2.317599422	2.330213044	2.3586892	2.392134333
fadR	2.3325064	2.343400067	2.464566911	2.548275222	2.508905533	2.472975889	2.445264289	2.5176968	2.414112533	2.433988511	2.480620467	2.373213844	2.368818244	2.438766422	2.336328711	2.364422578	2.438766422	2.487882867	2.554773156	2.522092444	2.585733733	2.385063067	2.421566022	2.508905533	2.470682533	2.540821689	2.358498067	2.4003522	2.471255867	2.472975889	2.536234911
ycgB	2.542541711	2.181907889	2.052714133	1.713102956	1.720747556	1.433884022	2.212104044	1.381327444	1.974739267	1.952761111	1.922947089	2.263131689	2.143684911	1.958303444	1.772730689	1.547215178	2.1484628	1.882621933	1.515107978	1.311188311	1.364700444	2.182290111	2.009331111	1.874977289	1.830256422	1.778082067	2.196623756	1.938236378	1.886444222	1.811144911	1.808469311
dadA	2.569680089	2.043158533	1.901160133	1.7138674	1.664559844	1.689404756	1.846883489	1.937663044	1.688066911	1.726672111	1.626527911	2.085777111	2.083483733	1.842870067	1.754957156	1.778082067	1.957347844	1.8742128	1.520650311	1.662648711	1.634745889	2.087688244	2.177703333	1.7045028	1.662648711	1.673733222	1.943778733	1.918360333	1.7121474	1.713102956	1.6389504
cvrA	2.037425044	2.010095556	2.004362133	1.983721711	1.9798994	1.981428356	1.975121533	2.124000044	2.030353733	1.963654644	2.015446778	1.991748533	2.038571756	2.037233933	1.865803733	1.796620178	2.030353733	2.018504578	2.040865111	2.128204578	2.179041156	1.961552378	2.020797978	2.065136622	2.040100644	2.052905244	1.985250622	1.985823956	2.030353733	1.993086356	2.004362133
ldcA	2.2692474	2.287021089	2.283772156	2.212486267	2.281669844	2.226819867	2.225864311	2.281669844	2.206752867	2.214779689	2.192036956	2.206179511	2.3347998	2.249562578	2.1012574	2.1748366	2.287594444	2.250900378	2.257780489	2.262176089	2.277083133	2.272496356	2.355058044	2.288358911	2.268291844	2.2795676	2.175409956	2.263131689	2.269629644	2.259500489	2.230259956
emtA	2.269629644	2.308043711	2.423094933	2.4674336	2.457495644	2.373404956	2.343400067	2.328875244	2.338239889	2.4026456	2.443544244	2.350853467	2.379520756	2.393281022	2.300972556	2.235037844	2.228922133	2.380094089	2.331168622	2.436472978	2.504509889	2.3095726	2.379138511	2.361938111	2.417934867	2.470682533	2.336328711	2.3347998	2.376845067	2.4511888	2.458833489
treA	2.312248244	2.164134244	2.013917867	1.722467578	1.772730689	1.565562267	2.176365533	1.596713956	1.975121533	1.728392133	1.719218644	2.2400068	2.144258244	1.899057822	1.854528022	1.565562267	2.040865111	1.949894356	1.249649289	1.404643444	1.294561311	2.1708232	2.043158533	1.891795511	1.805602578	1.515107978	2.252047067	2.057874244	1.8398122	1.7920334	1.715587422
dhaH	2.767292911	2.553435356	2.659504089	2.540057222	2.533559244	2.540821689	2.523048	2.629881156	2.547510756	2.605036378	2.569680089	2.557830978	2.617076578	2.571782333	2.439721978	2.553435356	2.545599578	2.587644889	2.491322978	2.563564378	2.577133489	2.539292778	2.573120111	2.549804133	2.546172933	2.588027111	2.612107622	2.619561089	2.533177022	2.536234911	2.502789844
dhaL	2.746461378	2.587644889	2.659504089	2.623765578	2.569680089	2.580764689	2.551524178	2.619178867	2.630836711	2.682820089	2.553053111	2.542541711	2.608476422	2.592996044	2.459406822	2.510434444	2.536617133	2.595480578	2.532030333	2.571017867	2.494189667	2.554773156	2.595098356	2.567386711	2.591276022	2.579044622	2.6272056	2.588409333	2.566813356	2.564328867	2.522092444
dhaK	2.84221	2.617076578	2.701931622	2.597009511	2.606756378	2.594525	2.617076578	2.568724511	2.599876267	2.6054186	2.589747111	2.618605511	2.618223289	2.612680978	2.513110067	2.554008711	2.597582867	2.618605511	2.523048	2.539292778	2.5176968	2.588409333	2.632747911	2.611343156	2.563564378	2.606756378	2.673646578	2.540821689	2.559168778	2.543497311	2.563564378
dhaR	1.500392	1.486249511	1.494085244	1.3220818	1.428341711	1.500392	1.482618378	1.690360311	1.336033222	1.336033222	1.381327444	1.490645156	1.5777936	1.539379444	1.311188311	1.311188311	1.433884022	1.486249511	1.311188311	1.336033222	1.372918356	1.494085244	1.428341711	1.381327444	1.398145511	1.433884022	1.398145511	1.311188311	1.423563867	1.381327444	1.423563867
ychF	2.725629778	2.911775778	2.899926756	3.022431378	3.047467422	3.074032311	2.838769889	2.985163911	2.970830333	3.041925089	3.065241067	2.8618948	2.906233489	2.941207533	2.817173867	2.872406133	2.875463978	2.921904844	3.001408733	2.998159733	2.992617378	2.884828556	2.916553667	2.920949244	2.970830333	3.005613222	2.804942578	2.887313	2.937767511	3.011919978	2.978474911
pth	2.307470378	2.519034644	2.561079911	2.610196467	2.547510756	2.711296289	2.473358111	2.560506578	2.682055622	2.709576267	2.695433689	2.463993556	2.506421067	2.527634711	2.421566022	2.436472978	2.430548378	2.565666644	2.584778133	2.664855289	2.566813356	2.472975889	2.503554311	2.5199902	2.592040467	2.607520822	2.414303667	2.446028733	2.540821689	2.587453778	2.595480578
ychM	1.673733222	1.798340267	1.793371222	1.702400533	1.889119867	2.069532311	1.731258889	1.886444222	1.586775978	1.729347711	1.693227044	1.607798667	1.653475111	1.631114711	1.410376933	1.594611689	1.679848933	1.810189333	1.677746689	1.706796178	1.825669644	1.765086178	1.7574416	1.683288956	1.618883311	1.745401444	1.702400533	1.6960938	1.682142289	1.585247067	1.6519462
prsA	3.504996578	3.587749244	3.581442511	3.493911867	3.5600376	3.565771044	3.629603444	3.475182533	3.478049267	3.634381333	3.622723289	3.513596667	3.5600376	3.542837333	3.413070244	3.401030022	3.542837333	3.536148289	3.401030022	3.462569044	3.478049267	3.6185188	3.587749244	3.565771044	3.605905222	3.638776956	3.562522111	3.480151533	3.525828022	3.553157511	3.515890089
ispE	3.177425489	3.135953622	3.109770844	3.044600733	3.124104333	3.126397711	3.132704667	3.121046556	3.155638444	3.176661022	3.135953622	3.142260467	3.207812778	3.135380267	3.068298889	3.009817711	3.165767489	3.1309846	3.063138822	3.099068489	3.125059889	3.149904978	3.140731511	3.127544444	3.179145533	3.177425489	3.159269689	3.1485672	3.132704667	3.099068489	3.0711656
lolB	3.050334089	2.981723844	3.043836244	2.992617378	2.994337467	3.054538667	3.025680311	2.972550356	2.961847956	3.000835378	3.055303133	3.029311489	3.074032311	3.046129622	2.909673533	2.856352489	2.960701244	3.027209222	3.025680311	3.027209222	3.050334089	2.974461489	3.023769178	3.036191578	3.054538667	3.094099467	3.0444096	3.053200867	3.020520178	3.034471578	3.066196622
hemA	2.235802311	2.235037844	2.265807333	1.924284911	2.076985822	2.328875244	2.2895056	2.062843222	1.865803733	1.954290044	1.933076333	2.206752867	2.192801444	2.257780489	2.202548311	2.328875244	2.2293044	2.183819044	2.363658111	2.350280133	2.448704289	2.256251578	2.218410889	2.253575978	2.268674067	2.069532311	2.2293044	2.202166089	2.331168622	2.0941862	2.160885289
prfA	2.276318644	2.385827533	2.424432756	2.2130596	2.316070533	2.489985156	2.385063067	2.219366444	2.098008489	2.112533111	2.149609489	2.365378178	2.362893667	2.407996822	2.352573533	2.493616333	2.431312867	2.477562667	2.523430222	2.554008711	2.623765578	2.413156933	2.450997689	2.414112533	2.450997689	2.264851733	2.396912156	2.473931444	2.458833489	2.270011889	2.369009356
prmC	1.589260444	1.775788622	1.842870067	1.664559844	1.739476844	2.033984956	1.754957156	1.691507022	1.552375289	1.449555444	1.5248548	1.725907622	1.689404756	1.790504511	1.756103822	1.997673133	1.827007422	1.857203622	1.949129911	2.029971489	2.140818156	1.766041733	1.744636956	1.865803733	1.889119867	1.728392133	1.859305867	1.986588422	1.874977289	1.697049356	1.830256422
ychQ	2.1182666	2.154578511	2.067430044	2.062843222	2.176365533	2.283007667	2.0909372	2.219748667	2.1484628	2.194330378	2.106608578	2.132026889	2.125911178	2.136040311	2.109666422	2.214779689	2.229877733	2.092657244	2.187259067	2.255295978	2.215161911	2.161649733	2.155725178	2.143111578	2.201592756	2.125911178	2.1973882	2.091892756	2.204459467	2.105844133	2.037233933
ychA	2.716838556	2.702887222	2.620325533	2.624721156	2.643068222	2.675557689	2.692184733	2.644214911	2.631027844	2.635805756	2.590511578	2.707473956	2.677086622	2.653579578	2.611343156	2.6889358	2.761559467	2.618987733	2.681100022	2.639819244	2.633703467	2.728114267	2.665237533	2.605036378	2.652815111	2.597009511	2.646508289	2.560506578	2.636379111	2.631792311	2.646508289
kdsA	2.886166333	2.939487511	2.946176444	2.952101067	2.971403689	3.030267044	2.961847956	2.890179778	2.884828556	2.886166333	2.897060044	2.916553667	2.919802556	2.917509222	2.854250222	2.929740578	2.952101067	2.8980156	2.937767511	2.914260267	2.884064089	2.950572111	2.945411978	2.929167244	2.919038111	2.891135378	2.912922444	2.851383533	2.938723067	2.919802556	2.910629111
rdlA	2.437619711	2.747608067	2.679188867	2.505465489	2.780862044	2.901264533	2.704416111	2.619561089	2.6316012	2.658166311	2.678615533	2.793857911	2.639819244	2.579044622	2.728114267	2.745696911	2.682820089	2.619178867	2.627587822	2.729452111	2.746461378	2.828258489	2.775128533	2.662944133	2.693140356	2.597582867	2.756399422	2.619943311	2.658166311	2.801884756	2.596436178
rdlB	2.403027844	2.319701689	2.523430222	2.335373133	2.491896311	2.719514111	2.581720267	2.479664889	2.535852644	2.514447889	2.452717756	2.249562578	2.227775467	2.486353956	2.523048	2.457495644	2.376080578	2.469153622	2.597582867	2.680144444	2.614209867	2.367098222	2.3560136	2.585733733	2.471255867	2.580382444	2.517505689	2.254149311	2.541777267	2.587644889	2.459406822
rdlC	2.455393378	2.287021089	2.597582867	2.335564244	2.509096644	2.623192222	2.563564378	2.653579578	2.387165378	2.366715978	2.489411778	2.281860956	2.369009356	2.365378178	2.566048889	2.388312067	2.420419311	2.450042111	2.597582867	2.388312067	2.586115978	2.432459533	2.356204711	2.509096644	2.472020311	2.6316012	2.487882867	2.294665689	2.478518222	2.544261756	2.485589444
chaA	3.164047467	3.100979622	3.089130511	2.986883911	2.995293044	2.920949244	3.095246178	2.964905733	2.890944267	2.709767378	2.723909733	3.094099467	2.985163911	2.8980156	2.825009556	2.804942578	3.043836244	3.072885644	2.893811	2.755443844	2.751430422	3.090468289	3.048996311	3.0791924	2.8320808	2.775892978	3.186025733	3.120664333	2.977519333	3.020520178	3.053200867
chaB	2.200446044	2.079470289	1.925240489	1.933076333	1.938236378	1.423563867	2.057874244	1.672204289	2.0637988	1.811144911	1.846883489	2.124764489	2.228731022	1.666470956	1.653475111	1.558490956	2.112533111	1.722467578	1.535748311	1.364700444	1.404643444	2.021562422	1.946836511	1.959641222	1.708325067	1.882621933	2.061314311	1.821465089	1.810189333	1.857394733	1.702400533
chaC	2.145978267	2.010860022	1.968623622	1.913391378	1.899057822	1.888164267	2.043349644	1.983721711	1.937089689	1.8742128	1.847839044	2.032838244	2.016593467	1.939956467	1.742725778	1.760308289	2.080617	1.970152533	1.900586756	1.8025448	1.866568178	2.022709133	1.995379711	1.925240489	1.890266556	1.868670422	1.955245622	1.987735089	2.009331111	1.906893489	1.967094711
ychN	2.3439734	2.510434444	2.535852644	2.555728733	2.483869422	2.207517333	2.473931444	2.465522489	2.519799089	2.469153622	2.489985156	2.509096644	2.506803289	2.480620467	2.3240974	2.329639711	2.420992644	2.496674156	2.417934867	2.497247489	2.543497311	2.458833489	2.529163644	2.446984289	2.495718578	2.499540889	2.5176968	2.589173778	2.503554311	2.445264289	2.510434444
ychP	1.986588422	1.883577489	1.875932867	1.7920334	1.800060289	1.840767756	1.892177733	1.892177733	1.825669644	1.844016733	1.827007422	1.914346956	2.017931244	1.906893489	1.691507022	1.497525289	1.897528911	1.883577489	1.924284911	1.906893489	1.975694867	1.864657067	1.8742128	1.866568178	1.947983222	1.893324422	1.925240489	1.9296362	1.935943	1.869434911	1.947983222
narL	2.667722044	2.748754778	2.722571956	2.515976778	2.612680978	2.698682689	2.705371689	2.589747111	2.548275222	2.546746267	2.562035467	2.7078562	2.717985222	2.643068222	2.554773156	2.5020254	2.784875467	2.682628956	2.671926578	2.683966778	2.747608067	2.757928333	2.717220778	2.663326356	2.6352324	2.526870267	2.738816844	2.710914067	2.648992822	2.459406822	2.426343867
narX	1.884150822	1.892177733	1.919315911	1.751517089	1.890266556	2.010095556	1.965948044	1.818980578	1.850323489	1.794517911	1.816113867	1.8765062	1.841532222	1.844016733	1.866568178	1.849367933	1.898102267	1.874977289	1.933267444	1.984868378	2.025002489	1.912244711	1.863892622	1.920653733	1.831020867	1.769099556	1.965948044	1.790504511	1.875932867	1.760308289	1.767188444
tyrV	3.135953622	3.3949144	3.3331842	3.201314911	3.202843822	3.212972889	3.154300667	3.281965422	3.3331842	3.334522	3.2735564	3.352104556	3.3501934	3.185452378	3.182776711	3.116268756	3.319423889	3.345415533	3.241831244	3.318468333	3.338344311	3.243169067	3.428932711	3.253107022	3.149904978	3.297636822	3.119708778	3.296681222	3.216030733	3.317321644	3.2718364
tyrT	3.138247022	3.410585756	3.338344311	3.238200067	3.257884933	3.243169067	3.230555467	3.283112111	3.360704711	3.3868874	3.319423889	3.330890844	3.352104556	3.174367644	3.216030733	3.1485672	3.3637626	3.382109556	3.253107022	3.3587936	3.354015733	3.229217667	3.3930032	3.262089467	3.216604067	3.326686244	3.1611808	3.315601644	3.2735564	3.3587936	3.309677111
purU	3.371598289	3.366247067	3.405234578	3.428932711	3.391091978	3.355162422	3.334522	3.469258	3.402558956	3.3731272	3.398736667	3.371598289	3.448999889	3.369496022	3.248711378	3.2869344	3.3421666	3.391091978	3.334522	3.288081111	3.284832156	3.354015733	3.407336844	3.367011511	3.3731272	3.367011511	3.307001489	3.325157333	3.323819511	3.401030022	3.382109556
ychJ	3.119708778	3.075752333	3.134615778	3.063138822	3.052627489	3.055303133	3.103272956	3.1455094	3.038293889	3.001408733	3.072885644	3.036191578	3.096583978	3.122575444	2.949425422	2.9392964	3.007524333	3.119135422	3.046129622	2.950572111	3.084925911	3.020520178	3.084925911	3.100024067	3.006759889	3.143789356	3.012875533	3.030267044	3.047467422	3.068298889	3.072885644
rssA	2.438193044	2.348751222	2.291990089	2.294092356	2.316834978	2.374169422	2.329639711	2.314923867	2.404747911	2.378182911	2.300016978	2.373404956	2.344546733	2.273451911	2.283772156	2.329830822	2.316834978	2.241153489	2.1874502	2.269629644	2.261793867	2.333270844	2.281860956	2.2692474	2.303648156	2.237522311	2.386592022	2.318555022	2.310145933	2.322377311	2.314923867
rssB	2.236184533	2.1398626	2.097435133	1.999966489	2.036469467	2.111386444	2.167956467	2.073545711	2.056918689	2.056918689	2.016593467	2.161649733	2.181907889	2.136995889	1.956201178	1.949894356	2.156680778	2.086732689	2.056154244	1.985250622	2.038571756	2.133364689	2.1012574	2.086541556	2.065136622	2.070487889	2.160120822	2.148271689	2.093421733	2.060549844	2.118075489
galU	2.951145489	2.976754889	2.970830333	3.074796778	3.112446467	3.104228511	3.015360044	2.973123711	3.052627489	2.876801756	2.907189044	2.955158911	2.9679636	2.878712889	2.759266111	2.721425267	2.941971978	3.053200867	2.926300533	2.887313	2.867819333	3.001408733	3.024724733	3.019373489	2.937767511	2.937003022	2.985163911	3.022431378	2.970830333	3.021666844	2.919038111
hns	3.562522111	3.550290733	3.522961356	3.693053578	3.668781933	3.6548306	3.542837333	3.478049267	3.609154156	3.697640333	3.6615196	3.577046844	3.520094667	3.597878378	3.721338622	3.738539022	3.480151533	3.4853116	3.501365422	3.562522111	3.550290733	3.542837333	3.493911867	3.522961356	3.681013444	3.648141578	3.693053578	3.6018918	3.573033356	3.597878378	3.594629444
tdk	2.136040311	2.246122533	2.334608689	2.451571022	2.420992644	2.414303667	2.289696711	2.455393378	2.453864422	2.605800822	2.490558511	2.277083133	2.193565889	2.453864422	2.566813356	2.535852644	2.165280911	2.363084778	2.364231467	2.420419311	2.367862667	2.256824911	2.272114133	2.362893667	2.4511888	2.631792311	2.2633228	2.368627133	2.385827533	2.376845067	2.377800689
adhE	2.887313	2.749328156	2.743021356	2.7078562	2.710914067	2.765763978	2.715500778	2.590511578	2.716265222	2.728114267	2.769204022	2.743021356	2.718749667	2.660268533	2.629881156	2.707473956	2.738816844	2.690846933	2.635805756	2.700784933	2.690846933	2.775128533	2.7397724	2.695433689	2.710531844	2.670970978	2.826920711	2.811822667	2.712060756	2.716265222	2.716265222
oppA	3.147802756	3.138247022	3.149904978	3.212972889	3.132704667	3.019373489	3.143789356	3.329361867	3.371598289	3.437150667	3.450528778	3.158314089	3.234186711	3.2227198	3.117797644	2.987648356	3.065241067	3.177998844	3.114357578	3.143789356	3.135953622	3.134615778	3.177425489	3.068298889	3.139584822	3.281965422	3.209532844	3.174367644	3.133278	3.2718364	3.232848911
oppB	2.352955756	2.372258289	2.368818244	2.540821689	2.465331378	2.297532467	2.301928133	2.582102511	2.613636533	2.7002116	2.6107698	2.385827533	2.498394178	2.454055556	2.411436867	2.273451911	2.317599422	2.463229089	2.348560111	2.507376622	2.458451244	2.414112533	2.504509889	2.314923867	2.427108311	2.491896311	2.463993556	2.495336356	2.391178778	2.603889689	2.544261756
oppC	2.380858556	2.373213844	2.4251972	2.498394178	2.409143511	2.227775467	2.364422578	2.573884556	2.530883667	2.572355667	2.524576911	2.4003522	2.499540889	2.517505689	2.362893667	2.205415067	2.300590333	2.4229038	2.395001022	2.487882867	2.466478044	2.433606289	2.466286933	2.363084778	2.3560136	2.527634711	2.432077311	2.495718578	2.429592822	2.570635644	2.587644889
oppD	2.283007667	2.356395822	2.283772156	2.478136	2.421566022	2.273451911	2.302119244	2.518461311	2.465904711	2.515594556	2.515594556	2.336328711	2.448704289	2.407996822	2.284727733	2.215161911	2.288358911	2.363658111	2.348751222	2.437046333	2.384107511	2.3439734	2.4511888	2.220895356	2.313968289	2.393089911	2.3586892	2.4571134	2.301737022	2.498394178	2.486353956
oppF	2.061314311	1.990028533	2.019077956	2.247842533	2.104888556	1.945116511	1.994997489	2.353911333	2.246122533	2.222806489	2.246122533	1.999966489	2.069150089	2.106608578	1.866759289	1.939956467	1.945498733	2.1543874	2.115208756	2.194903711	2.155725178	2.058638711	2.140435933	1.982957267	1.981046111	2.115208756	2.045069644	2.167956467	2.071061222	2.179805644	2.1973882
yciU	2.456540067	2.571782333	2.570635644	2.566813356	2.591276022	2.446984289	2.573120111	2.561079911	2.487882867	2.427681667	2.380094089	2.570635644	2.570635644	2.498394178	2.380094089	2.310145933	2.665237533	2.6107698	2.585733733	2.591276022	2.567386711	2.571017867	2.602934089	2.560506578	2.592231578	2.493043	2.506421067	2.496674156	2.559742133	2.551524178	2.466286933
cls	2.6466994	2.577133489	2.506803289	2.429019467	2.450042111	2.415068133	2.523430222	2.495718578	2.379138511	2.360026978	2.3439734	2.550377489	2.6090498	2.446028733	2.352955756	2.263896178	2.569680089	2.519034644	2.428063911	2.368627133	2.347604533	2.540057222	2.564328867	2.490558511	2.451571022	2.393281022	2.506803289	2.487882867	2.491896311	2.482340489	2.441059778
kch	1.848985711	1.691507022	1.680995622	1.539379444	1.586775978	1.600918467	1.6756444	1.555624222	1.589260444	1.549317422	1.460449089	1.760308289	1.765086178	1.520650311	1.6295858	1.433884022	1.600918467	1.634745889	1.460449089	1.095801711	1.095801711	1.700298289	1.677746689	1.6295858	1.456244489	1.465800267	1.8025448	1.661693133	1.528294867	1.586775978	1.449555444
yciI	2.418699311	2.486353956	2.507376622	2.468198067	2.570062311	2.651859556	2.507949956	2.338622111	2.502407622	2.442779778	2.470682533	2.532603689	2.618605511	2.507376622	2.403792311	2.330213044	2.530883667	2.478136	2.452144378	2.523048	2.489029556	2.489029556	2.530310333	2.491322978	2.570062311	2.550568622	2.573120111	2.553053111	2.429783933	2.536617133	2.529163644
tonB	2.789653311	2.683966778	2.731554444	2.674793244	2.651859556	2.810867111	2.839534356	2.654152911	2.614209867	2.573120111	2.632747911	2.785639956	2.755443844	2.744359133	2.555728733	2.591276022	2.762323933	2.789653311	2.8320808	2.777230822	2.719514111	2.671926578	2.725629778	2.766528444	2.710914067	2.700402711	2.809147111	2.7397724	2.755061622	2.773981867	2.768439578
yciA	2.014873444	2.308999267	2.3875476	2.499540889	2.432459533	2.393281022	2.290843422	2.450997689	2.283772156	2.367098222	2.3095726	2.154960733	2.235037844	2.274216356	2.238095644	2.300016978	2.268674067	2.3453112	2.364422578	2.441633111	2.417552622	2.257207133	2.318746133	2.304794822	2.326199667	2.367862667	2.244975822	2.121324422	2.283772156	2.438193044	2.304794822
yciB	2.952101067	2.881006267	2.9006912	2.854250222	2.859028111	2.8320808	2.861130356	2.916553667	2.919038111	2.817173867	2.873170578	2.870877178	2.859028111	2.818511644	2.716265222	2.778759756	2.827494044	2.8525302	2.832654133	2.8431656	2.825009556	2.885975222	2.839534356	2.882152956	2.853294644	2.8924732	2.881006267	2.861130356	2.8703038	2.854441333	2.8712594
yciC	2.735376756	2.756399422	2.754297178	2.759075	2.758692778	2.754297178	2.731554444	2.673073244	2.716838556	2.691802511	2.714927444	2.743403578	2.727540933	2.744932467	2.576560156	2.611343156	2.675557689	2.729452111	2.738816844	2.723909733	2.752386	2.745696911	2.682628956	2.721425267	2.735950089	2.733847844	2.6889358	2.703651667	2.762323933	2.732318889	2.7397724
trpA	3.082441356	3.101744067	3.110535289	3.046129622	3.104228511	3.2145018	3.062374356	3.122575444	3.084925911	3.094099467	3.100979622	3.083779178	3.060654356	3.0791924	3.135953622	3.251387	3.066196622	3.119708778	3.046702956	3.066196622	3.086454889	3.044600733	3.096583978	3.069445578	3.039058378	3.082441356	3.120664333	3.086454889	3.069445578	3.074032311	3.039631711
trpB	3.177998844	3.247946933	3.252342578	3.166723044	3.227115444	3.3475178	3.201314911	3.272983067	3.222146444	3.243933511	3.197492622	3.222146444	3.264573978	3.260560533	3.259413822	3.343504378	3.2227198	3.254635978	3.222146444	3.202270489	3.216030733	3.230555467	3.246417978	3.204372733	3.225968778	3.1984482	3.243933511	3.248711378	3.185452378	3.200359333	3.204372733
trpC	2.830360733	2.899926756	2.920949244	2.863423711	2.952101067	3.078810156	2.907189044	2.992999622	2.9626124	2.949425422	2.897251156	2.862850356	2.907189044	2.929167244	2.950572111	3.089130511	2.859983667	2.946176444	2.857881422	2.8980156	2.854441333	2.894384378	2.916744778	2.901264533	2.897060044	2.893811	2.931269511	2.897060044	2.884064089	2.909673533	2.859028111
trpD	2.648037222	2.741492422	2.732318889	2.675557689	2.778759756	2.952101067	2.685304578	2.790991156	2.693140356	2.765763978	2.703651667	2.6889358	2.709385156	2.705371689	2.773981867	2.9679636	2.645552711	2.730025467	2.698682689	2.725056444	2.728114267	2.716838556	2.701931622	2.689891378	2.700402711	2.700784933	2.7069006	2.6889358	2.668486511	2.670970978	2.702887222
trpE	2.692184733	2.778377511	2.798826911	2.766528444	2.897060044	3.074796778	2.774937422	2.882726289	2.771688489	2.823289533	2.829214044	2.725629778	2.773026289	2.792328956	2.854441333	3.080912467	2.676322178	2.775892978	2.747608067	2.806089289	2.774937422	2.758692778	2.766528444	2.767292911	2.764999511	2.757354978	2.795004622	2.752386	2.7302166	2.803222533	2.741492422
trpL	2.543497311	2.732318889	2.642494867	2.687789111	2.8703038	3.149904978	2.661032978	2.685304578	2.801884756	2.7380524	2.743403578	2.571017867	2.624721156	2.538719422	2.951145489	3.072885644	2.493043	2.581146933	2.349324556	2.625103378	2.601787422	2.561653244	2.603889689	2.377800689	2.635805756	2.571017867	2.725247556	2.627587822	2.527634711	2.757928333	2.646508289
yciV	2.368627133	2.511390044	2.489029556	2.500305378	2.458451244	2.490558511	2.461126844	2.505847733	2.454055556	2.469918089	2.5261058	2.473358111	2.476224844	2.454246689	2.353720222	2.352573533	2.515594556	2.507376622	2.491896311	2.564328867	2.624721156	2.499540889	2.484442756	2.433988511	2.472975889	2.478136	2.415068133	2.4571134	2.504509889	2.482722711	2.477562667
yciO	2.570062311	2.684731222	2.716838556	2.709385156	2.690846933	2.616121022	2.693140356	2.685686822	2.615356556	2.663326356	2.6466994	2.682055622	2.684731222	2.667722044	2.577133489	2.483487178	2.6889358	2.671926578	2.707473956	2.716265222	2.720469689	2.663326356	2.675557689	2.6352324	2.646508289	2.677659956	2.725629778	2.711296289	2.637334756	2.624721156	2.634850156
rluB	2.9091002	2.848516822	2.765763978	2.676322178	2.808191556	2.872406133	2.800355822	2.704416111	2.7078562	2.683584556	2.669250956	2.863423711	2.6552996	2.745696911	2.910629111	2.7959602	2.875655089	2.764999511	2.775128533	2.8712594	2.893811	2.886166333	2.741492422	2.742448	2.693331467	2.671926578	2.837814311	2.833418578	2.744359133	2.643068222	2.620325533
btuR	2.438766422	2.424432756	2.473167	2.478518222	2.422521578	2.3439734	2.424432756	2.610196467	2.512536733	2.506803289	2.461509067	2.374169422	2.469153622	2.455202244	2.290843422	2.289696711	2.470682533	2.507949956	2.532603689	2.465522489	2.384680844	2.403027844	2.466478044	2.473167	2.504509889	2.4202282	2.404747911	2.50967	2.442779778	2.473167	2.4511888
yciK	2.679188867	2.646508289	2.702887222	2.659504089	2.668677622	2.595098356	2.624721156	2.6107698	2.563564378	2.536617133	2.618987733	2.618987733	2.719514111	2.660841867	2.449468756	2.511390044	2.612107622	2.657210756	2.664090822	2.607520822	2.608476422	2.595480578	2.665810889	2.635805756	2.6272056	2.623192222	2.707473956	2.628352267	2.585733733	2.671926578	2.6352324
sohB	2.754297178	2.766528444	2.778377511	2.808382667	2.797680244	2.720469689	2.743403578	2.721425267	2.861130356	2.877566222	2.823289533	2.761559467	2.798253578	2.777230822	2.6352324	2.592040467	2.748754778	2.783537667	2.748754778	2.725247556	2.711296289	2.750283733	2.775892978	2.755443844	2.806471511	2.744932467	2.806089289	2.775128533	2.755443844	2.766528444	2.709385156
yciN	2.668486511	2.646508289	2.733847844	2.677086622	2.659504089	2.747608067	2.685686822	2.759266111	2.592996044	2.567386711	2.679188867	2.599876267	2.656446289	2.630836711	2.689891378	2.7078562	2.677086622	2.817173867	2.563564378	2.600449622	2.615356556	2.683966778	2.691802511	2.721616378	2.669250956	2.6552996	2.6466994	2.570635644	2.723527511	2.693331467	2.675557689
topA	2.9224782	2.9484698	2.910629111	2.916553667	2.920949244	2.953056667	2.9224782	2.986501689	2.891135378	2.897251156	2.914642511	2.970830333	2.931842867	2.901264533	2.919038111	2.890944267	2.974461489	2.9224782	2.951145489	2.941207533	2.954394467	2.951145489	2.9392964	2.872406133	2.907189044	2.8712594	2.9224782	2.907189044	2.926682756	2.910629111	2.937003022
cysB	2.707473956	2.6466994	2.643068222	2.677659956	2.691802511	2.676322178	2.650712844	2.644788267	2.610196467	2.663326356	2.704416111	2.696389289	2.625103378	2.694669244	2.700784933	2.677659956	2.576560156	2.611343156	2.618987733	2.581146933	2.646508289	2.612489844	2.625103378	2.612107622	2.653579578	2.716265222	2.636379111	2.571017867	2.637525867	2.644214911	2.6466994
yciX_1	2.028251422	1.822420689	2.068385622	2.080617	1.961552378	1.925240489	1.984868378	2.156680778	2.284727733	2.1708232	2.167956467	1.868670422	1.690360311	1.685391289	1.777317556	1.818025	1.974739267	1.893324422	1.958303444	1.778082067	1.887782022	1.925240489	1.831020867	2.006273311	1.791460067	2.1169288	1.585247067	1.5777936	1.958303444	2.0347494	2.198917133
yciX	1.863892622	1.6389504	1.866568178	1.8765062	1.827007422	1.829300844	1.794517911	1.984868378	1.979134933	1.979134933	1.967668044	1.694373756	1.543775067	1.600918467	1.500392	1.585247067	1.719218644	1.783433267	1.766041733	1.508036578	1.719218644	1.729347711	1.656532933	1.854528022	1.664559844	1.845163444	1.515107978	1.444395356	1.823949622	1.898102267	2.023664689
acnA	2.534705933	2.4251972	2.379520756	2.071061222	2.037233933	2.052140778	2.414112533	2.219939778	2.037233933	2.1498006	2.070487889	2.407805711	2.489411778	2.408379044	2.301737022	2.246695867	2.393281022	2.398823289	2.2400068	2.318746133	2.3325064	2.473167	2.505465489	2.269629644	2.356204711	2.096670689	2.443544244	2.417552622	2.277083133	2.094568444	2.071634556
ribA	2.484825	2.577706844	2.621663311	2.694669244	2.644214911	2.665237533	2.573693444	2.665810889	2.6552996	2.700402711	2.680144444	2.571782333	2.571017867	2.580382444	2.506803289	2.536234911	2.577133489	2.625103378	2.628352267	2.684731222	2.7002116	2.612680978	2.604463022	2.595098356	2.646508289	2.650712844	2.599876267	2.599876267	2.604463022	2.664090822	2.648037222
pgpB	2.086541556	1.970152533	1.937663044	1.886444222	1.900586756	1.934223	2.043922978	1.956201178	1.873639444	1.805602578	1.946836511	1.946836511	1.946836511	2.037425044	1.855865844	1.841532222	1.983721711	1.951232178	1.990792978	1.907657956	2.025958067	1.972445889	1.964227978	1.976650444	1.937663044	1.979134933	1.8851064	1.872301622	1.964801333	1.9164492	1.997673133
yciS	2.668677622	2.648037222	2.622236644	2.533177022	2.548275222	2.590511578	2.651668422	2.555728733	2.502789844	2.4974386	2.526296911	2.590511578	2.631792311	2.631027844	2.482913822	2.458451244	2.677659956	2.588027111	2.6466994	2.489029556	2.634850156	2.627014489	2.643068222	2.586115978	2.581720267	2.558404311	2.569297844	2.553435356	2.659504089	2.557830978	2.660841867
yciM	2.353720222	2.349324556	2.266380689	2.255487089	2.241153489	2.313586022	2.310145933	2.281860956	2.319319467	2.277274244	2.255487089	2.321612844	2.283772156	2.274980844	2.181334556	2.188788022	2.4026456	2.283772156	2.3875476	2.326581889	2.300972556	2.309763711	2.282625444	2.316070533	2.335373133	2.2715408	2.326581889	2.2633228	2.351617978	2.270776333	2.295430178
pyrF	2.660841867	2.784875467	2.873935067	2.884064089	2.808382667	2.785639956	2.8618948	2.844885644	2.855014689	2.909673533	2.8980156	2.786213311	2.806471511	2.8703038	2.716838556	2.716838556	2.828258489	2.847561267	2.926682756	2.955158911	2.937003022	2.819467244	2.8412544	2.873170578	2.832654133	2.919038111	2.827494044	2.775892978	2.876037311	2.881006267	2.84221
yciH	2.474695889	2.742448	2.734612289	2.759266111	2.711296289	2.637334756	2.716265222	2.777804178	2.803222533	2.887313	2.788315533	2.697153756	2.782964333	2.706327267	2.665810889	2.612107622	2.764043956	2.682820089	2.729452111	2.806471511	2.759266111	2.684731222	2.644214911	2.696389289	2.736523444	2.757928333	2.689700244	2.696389289	2.695242578	2.790991156	2.676322178
osmB	3.343504378	3.195963711	3.340255467	3.311779356	3.2626628	3.180292244	3.262089467	2.7959602	3.2626628	3.007524333	3.066196622	3.2227198	3.3331842	3.135953622	2.710531844	2.873170578	3.191185822	3.276805356	2.905277933	2.879477356	2.9484698	3.091232733	3.2718364	3.267631822	3.140731511	3.384020667	3.293050067	3.216030733	3.314646089	3.301650244	3.345415533
yciT	2.104888556	2.0211802	2.014873444	2.014873444	1.981046111	1.995379711	1.901733467	2.0544342	1.923711578	2.006273311	2.004362133	2.000539822	2.084821533	1.972445889	1.805220356	1.896764444	2.056918689	2.033984956	2.086732689	1.958303444	1.905937911	1.993086356	2.140818156	1.993659689	2.008184444	1.952761111	1.985823956	2.0320738	1.965948044	1.970152533	1.925240489
gmr	2.029207	1.990792978	1.947409867	1.900586756	1.931738533	1.963654644	1.988690733	1.971681422	1.913391378	1.854528022	1.853763556	2.018504578	1.959641222	1.981428356	1.991748533	1.456244489	2.0078022	1.985250622	2.004744378	2.0211802	1.998819822	2.023664689	1.89428	1.960405667	1.914346956	1.852616867	2.017931244	1.997099778	1.9296362	1.985823956	1.926578333
rnb	3.3331842	3.3868874	3.4149814	3.472506956	3.452439978	3.428932711	3.385549622	3.498689778	3.452439978	3.444986422	3.452439978	3.3637626	3.4149814	3.428932711	3.231893289	3.243933511	3.408865756	3.466200222	3.515890089	3.478049267	3.439252933	3.418803733	3.4333284	3.480151533	3.4853116	3.475182533	3.3371976	3.326686244	3.454542222	3.469258	3.444986422
yciW	3.240111222	3.116268756	3.150860578	3.134615778	3.091232733	3.075752333	3.142260467	3.135380267	3.163283022	3.200359333	3.259413822	3.206283889	3.040778378	3.200359333	3.034471578	2.823098422	3.112446467	3.083779178	3.268969622	3.069445578	3.087410444	3.062374356	3.033324889	3.217559622	3.202270489	3.170354244	3.186599089	3.105948556	3.194817044	3.159269689	3.205137222
fabI	3.3930032	3.490854022	3.504996578	3.515890089	3.504996578	3.581442511	3.493911867	3.520094667	3.439252933	3.439252933	3.496587467	3.391091978	3.435812867	3.423963733	3.206283889	3.345415533	3.550290733	3.520094667	3.542837333	3.490854022	3.442310867	3.483400489	3.462569044	3.493911867	3.459702333	3.478049267	3.418803733	3.374656156	3.405234578	3.4149814	3.3930032
sapF	1.964801333	1.931165133	1.857203622	1.961170133	2.010095556	2.098008489	1.975694867	1.938236378	1.984868378	1.930782889	1.993086356	1.966521378	1.919315911	1.949129911	1.978179378	1.962890178	1.922947089	1.960405667	2.095524	2.160120822	2.1484628	1.956201178	1.928871756	1.978179378	2.040865111	1.9798994	1.979134933	1.956201178	1.974739267	1.931738533	1.974739267
sapD	2.160120822	2.080043644	2.040865111	2.052714133	2.118075489	2.2373312	2.144258244	2.093421733	2.090172733	2.063225444	2.1169288	2.076794711	2.0693412	2.107946378	2.043922978	2.137951444	2.113488689	2.093421733	2.258927156	2.270011889	2.277274244	2.134702533	2.118075489	2.128204578	2.160120822	2.097435133	2.039527311	2.051758556	2.161649733	2.036469467	2.091892756
sapC	1.508036578	1.609900933	1.4780316	1.474209333	1.642963822	1.6756444	1.585247067	1.583335933	1.456244489	1.641434911	1.606078644	1.558490956	1.594611689	1.460449089	1.490645156	1.631114711	1.497525289	1.552375289	1.709662889	1.716925244	1.745401444	1.618883311	1.5044054	1.433884022	1.543775067	1.494085244	1.592700511	1.520650311	1.594611689	1.433884022	1.600918467
sapB	1.786108844	1.764321733	1.708325067	1.731258889	1.762601667	1.913391378	1.722467578	1.735654511	1.641434911	1.702400533	1.779611	1.726672111	1.737374511	1.682142289	1.5777936	1.778846533	1.772730689	1.746357	1.896764444	1.964801333	1.917787	1.614296644	1.679848933	1.706222844	1.749988156	1.520650311	1.708325067	1.706796178	1.811144911	1.662648711	1.735654511
sapA	2.293901244	2.300016978	2.2373312	2.238095644	2.299061378	2.374360533	2.319128356	2.257780489	2.293519022	2.278038711	2.316070533	2.302883711	2.262176089	2.283007667	2.202739422	2.290843422	2.2692474	2.258927156	2.395192133	2.437619711	2.417934867	2.291990089	2.2472692	2.305941489	2.314923867	2.272114133	2.276318644	2.235802311	2.292945667	2.260264978	2.276318644
ymjA	2.1543874	2.164325356	2.237522311	2.342444511	2.362893667	2.366715978	2.235037844	2.301737022	2.387356489	2.302883711	2.366715978	2.155725178	2.145022711	2.177129978	2.268291844	2.282625444	2.157254111	2.192801444	2.293519022	2.334608689	2.341680022	2.200446044	2.156298556	2.243255778	2.294092356	2.310145933	2.126293422	2.006655533	2.219939778	2.289696711	2.257780489
pspA	3.520094667	3.388989689	3.396443311	3.167869756	2.897251156	2.961083489	3.444986422	2.9559234	2.8924732	2.926300533	2.915789178	3.309677111	3.235333378	3.232848911	3.193479178	2.968919178	3.321717267	3.183923444	3.088557156	2.987648356	2.926682756	3.119135422	2.995293044	3.026826978	3.074032311	3.0444096	3.529459178	3.149904978	3.091232733	3.167869756	3.001408733
pspB	3.2718364	3.240111222	3.157358511	2.854441333	2.6130632	2.637525867	3.216030733	2.850427956	2.674793244	2.766528444	2.648037222	3.112446467	3.018226778	2.912922444	2.9392964	2.678042178	3.176661022	2.964905733	2.877566222	2.798062467	2.678042178	2.990706244	2.787359978	2.770924022	2.8431656	2.725247556	3.338344311	3.003702089	2.84221	2.911775778	2.723909733
pspC	2.888077467	2.703651667	2.717220778	2.399969956	2.150947311	2.1169288	2.775128533	2.473358111	2.064372156	2.182290111	2.125146711	2.639819244	2.571782333	2.527634711	2.412201333	2.138715911	2.654344022	2.581720267	2.475651511	2.327155222	2.261984978	2.433988511	2.272496356	2.327155222	2.304794822	2.301737022	2.773981867	2.571782333	2.459406822	2.377418422	2.3347998
pspE	2.7078562	2.448130956	2.514447889	2.487309533	2.433606289	2.447366511	2.508905533	2.395001022	2.379520756	2.379138511	2.405894578	2.572355667	2.386592022	2.366142644	2.353911333	2.319701689	2.655108489	2.463993556	2.458833489	2.414112533	2.358498067	2.393854356	2.422521578	2.447366511	2.452144378	2.349324556	2.479091556	2.446984289	2.472020311	2.451571022	2.3439734
ycjX	2.201401644	2.287594444	2.351617978	2.283772156	2.187259067	2.201592756	2.249562578	2.519034644	2.200446044	2.278229822	2.231788867	2.196241511	2.283772156	2.190508044	2.0320738	2.024238022	2.331359733	2.335373133	2.293901244	2.223953178	2.109857533	2.297532467	2.331359733	2.244020244	2.260838311	2.225290978	2.229877733	2.221850911	2.252811533	2.281669844	2.222233156
ycjF	1.975694867	2.0941862	2.228731022	2.159165244	2.037425044	1.964227978	2.131453533	2.377418422	2.030927089	2.113488689	2.071061222	2.043349644	2.1196044	2.084821533	1.836563244	1.884150822	2.201401644	2.204459467	2.187641311	2.012388911	1.976650444	2.108710822	2.127248978	2.095524	2.1029774	2.076985822	2.091892756	2.092657244	2.0941862	2.118648844	2.092657244
tyrR	2.381623022	2.433988511	2.447366511	2.4003522	2.443544244	2.491322978	2.451571022	2.416405956	2.327155222	2.379520756	2.360600311	2.407996822	2.435708533	2.417552622	2.309763711	2.357733622	2.432077311	2.416405956	2.395765467	2.350853467	2.348560111	2.454055556	2.451571022	2.378182911	2.393281022	2.367862667	2.387165378	2.346840089	2.392134333	2.377800689	2.378182911
tpx	3.700698133	3.565771044	3.648141578	3.688466867	3.6018918	3.525828022	3.648141578	3.638776956	3.510347733	3.556597556	3.641261422	3.581442511	3.6615196	3.644319267	3.3475178	3.444986422	3.553157511	3.6185188	3.6615196	3.6641952	3.668781933	3.573033356	3.6641952	3.597878378	3.609154156	3.6641952	3.565771044	3.615078711	3.634381333	3.634381333	3.707578289
ycjG	1.904791244	1.961170133	1.9084224	1.854528022	1.922947089	1.918360333	1.879564067	1.8765062	1.937663044	1.955245622	1.781904378	1.928871756	1.911098044	1.845163444	1.895426667	1.761646067	1.996144156	1.89428	1.825669644	1.872301622	1.838665511	1.913391378	1.895426667	1.840767756	1.877652889	1.735654511	1.9798994	1.930782889	1.840767756	1.841532222	1.849367933
mpaA	2.136995889	2.051185222	1.991748533	1.919889244	1.962890178	2.025958067	1.995379711	2.000539822	1.975121533	1.914346956	2.025958067	2.043922978	2.085777111	2.016593467	1.845545667	1.742725778	2.126293422	1.971108089	1.959641222	1.922947089	1.911098044	2.037233933	2.102021844	2.023664689	1.981428356	2.019077956	1.986588422	2.024238022	1.990792978	1.922947089	1.998819822
mppA	1.987735089	2.033984956	1.976650444	1.951232178	2.051758556	2.177703333	2.0078022	1.893324422	1.924284911	1.854528022	1.783433267	2.0443052	2.018504578	1.8765062	1.933076333	1.874977289	1.984868378	2.010095556	1.775215267	1.840767756	1.806175911	2.037425044	2.002833222	1.935943	1.859305867	1.784962178	2.062460978	2.016593467	1.887782022	1.931929644	1.864657067
ydaL	2.118648844	2.105079667	2.1708232	2.238477889	2.219366444	2.215926378	2.177129978	2.055007556	2.1748366	2.057300911	2.117693267	2.111004222	2.098581844	2.137569222	2.164325356	2.060549844	2.093421733	2.177129978	2.1498006	2.2400068	2.267145156	2.135275867	2.1029774	2.178085578	2.093421733	2.105844133	2.1861124	2.1029774	2.132982444	2.213632956	2.161649733
ydaN	2.119222178	2.131071289	2.115208756	2.052905244	1.995379711	1.952761111	2.098581844	2.068385622	2.057300911	2.140818156	2.0460252	2.069150089	2.089408267	2.038571756	1.888164267	1.828154133	2.075456889	2.103168511	2.134702533	2.030353733	2.057300911	2.082337044	2.084821533	2.066092222	1.990028533	2.045069644	2.075456889	2.085777111	2.040865111	2.037233933	2.043349644
dbpA	2.038571756	2.027295844	2.041247333	2.109857533	2.063225444	2.083101511	2.091892756	2.180761222	2.115208756	2.087688244	2.099346289	1.981046111	2.028251422	2.118075489	1.992321867	1.842870067	2.114253156	2.123044467	2.223953178	2.270776333	2.310145933	1.993659689	2.030927089	2.114253156	2.0941862	2.136995889	2.075839111	2.1484628	2.133364689	2.051758556	2.162223089
ydaO	2.137569222	2.364422578	2.351809089	2.505847733	2.465522489	2.479664889	2.357351378	2.496674156	2.4767982	2.4767982	2.453864422	2.289696711	2.294665689	2.375316111	2.244975822	2.206179511	2.307279267	2.423094933	2.476224844	2.546172933	2.544261756	2.394427689	2.345884533	2.388312067	2.427681667	2.440677556	2.327155222	2.368818244	2.417552622	2.452144378	2.478136
lomR	1.769099556	1.817260533	1.8851064	1.887782022	1.805220356	1.889119867	1.744636956	2.149609489	2.137569222	2.171396533	1.933267444	1.895426667	1.887782022	1.866568178	1.723232022	1.743681356	1.946836511	1.985823956	2.014873444	2.1209422	1.918360333	1.914346956	1.818980578	1.903071244	1.990792978	1.9296362	1.816113867	2.0078022	1.991748533	2.013917867	1.882621933
uspF	2.446984289	2.268291844	2.205032844	1.933267444	2.038571756	2.010860022	2.260838311	1.854528022	2.0311182	1.845163444	1.848985711	2.277274244	2.090172733	2.009331111	1.962890178	1.9798994	2.217455311	2.050611889	1.812482711	1.803118133	1.78802	2.244975822	2.194903711	2.178276689	2.019077956	1.8742128	2.198917133	2.181907889	2.002833222	1.939956467	1.901733467
ydbK	2.062460978	2.105844133	2.194903711	2.204459467	2.105079667	2.026913622	2.058638711	2.258927156	2.037425044	2.098581844	2.100301844	2.052714133	2.126293422	2.164325356	2.131453533	2.175409956	2.1012574	2.193565889	2.056918689	2.191081378	2.080617	2.083101511	2.128204578	2.135275867	2.0693412	2.126293422	1.937089689	1.904600133	2.085777111	2.173689889	2.125146711
ydbJ	2.4571134	2.350280133	2.352573533	2.378182911	2.252047067	2.2633228	2.364995956	2.259500489	2.285109956	2.319128356	2.316834978	2.303648156	2.295239067	2.336328711	2.238477889	2.201401644	2.403027844	2.353720222	2.350280133	2.287021089	2.215926378	2.281860956	2.395765467	2.336328711	2.362893667	2.310145933	2.364995956	2.347604533	2.293519022	2.322950689	2.267527378
hslJ	2.524194689	2.547510756	2.607520822	2.773981867	2.759075	2.760030578	2.552097511	2.456540067	2.709385156	2.606756378	2.692184733	2.582102511	2.709576267	2.668486511	2.291990089	2.264851733	2.546172933	2.626058933	2.7078562	2.784302111	2.826538467	2.500305378	2.633130133	2.743021356	2.711296289	2.829214044	2.5176968	2.668486511	2.713398533	2.7078562	2.777804178
ldhA	2.634850156	2.637334756	2.734994533	2.709576267	2.659504089	2.7002116	2.6316012	2.806089289	2.616121022	2.618987733	2.734612289	2.650330622	2.666002	2.634850156	2.373213844	2.623192222	2.714927444	2.765572844	2.730025467	2.617076578	2.548657467	2.638099222	2.726776489	2.669250956	2.661032978	2.651668422	2.600449622	2.668677622	2.668677622	2.664855289	2.661032978
ydbH	1.449555444	1.414963733	1.449555444	1.372918356	1.3561002	1.449555444	1.500392	1.274494267	1.494085244	1.508036578	1.456244489	1.410376933	1.460449089	1.381327444	1.3220818	1.500392	1.410376933	1.398145511	1.555624222	1.515107978	1.549317422	1.3220818	1.433884022	1.4780316	1.410376933	1.311188311	1.465800267	1.3476912	1.404643444	1.249649289	1.390692044
ynbE	1.8742128	1.981428356	1.857394733	1.951805533	1.999966489	1.841532222	1.976650444	1.847839044	1.914346956	2.0637988	1.993659689	2.009331111	2.069532311	1.998819822	2.052905244	1.829300844	1.890266556	1.895426667	1.934223	2.052905244	1.925240489	1.994997489	1.996144156	1.937089689	2.028251422	1.798340267	2.018504578	2.025002489	1.992321867	1.907657956	1.747503667
paaX	1.713102956	1.662648711	1.729347711	1.761646067	1.729347711	1.751517089	1.785153289	1.722467578	1.722467578	1.785153289	1.761646067	1.679848933	1.772730689	1.701253867	1.743681356	1.766041733	1.650035022	1.7121474	1.7920334	1.873639444	1.827007422	1.6362748	1.759352733	1.616781089	1.697049356	1.778846533	1.760308289	1.631114711	1.664559844	1.749988156	1.737374511
paaY	1.765086178	1.845545667	1.769099556	1.854528022	1.847839044	1.830256422	1.745401444	1.906893489	1.841532222	1.971681422	1.737374511	1.847839044	1.888164267	1.716925244	1.654621822	1.744636956	1.873639444	1.801206978	1.813629378	1.814584978	1.775788622	1.873639444	1.947409867	1.719218644	1.900586756	1.709662889	1.808469311	1.939574244	1.775788622	1.818980578	1.693227044
ydbA_2	2.0941862	2.080617	2.020033533	1.934223	1.971108089	1.945498733	2.060549844	2.040865111	1.990028533	1.7574416	1.694373756	2.137951444	2.043922978	1.845545667	1.951805533	1.850323489	2.066092222	1.979134933	1.775788622	1.414963733	1.486249511	2.024238022	1.988690733	1.926578333	1.731258889	1.7574416	2.152667356	2.103168511	1.937089689	1.993659689	1.887782022
azoR	2.382769689	2.246695867	2.352955756	2.367098222	2.3439734	2.359071422	2.319319467	2.362893667	2.276318644	2.338622111	2.406467911	2.290843422	2.344928956	2.376080578	2.069150089	2.105079667	2.278038711	2.345884533	2.331359733	2.270967444	2.333270844	2.2732608	2.337666533	2.270011889	2.244020244	2.403792311	2.230259956	2.327155222	2.310145933	2.3439734	2.4003522
hrpA	2.209810711	2.320275044	2.324861844	2.386592022	2.409907978	2.491896311	2.3325064	2.4229038	2.260838311	2.347604533	2.350280133	2.291990089	2.295430178	2.300016978	2.203503867	2.358498067	2.288932244	2.320848378	2.350853467	2.420992644	2.429592822	2.292754533	2.319128356	2.296576844	2.326581889	2.333270844	2.276318644	2.236184533	2.301928133	2.336710956	2.353720222
ydcF	2.324861844	2.320848378	2.412392444	2.379138511	2.335564244	2.375316111	2.365378178	2.274216356	2.305941489	2.263131689	2.322377311	2.3586892	2.441059778	2.393854356	2.203886089	2.1897436	2.365378178	2.380667444	2.368627133	2.307279267	2.310145933	2.324861844	2.384680844	2.407996822	2.348751222	2.376080578	2.377800689	2.412201333	2.319319467	2.378182911	2.387356489
aldA	2.562035467	2.409143511	2.515594556	2.797680244	2.660268533	2.500496489	2.483869422	2.721616378	2.828258489	2.941207533	2.888077467	2.448130956	2.618987733	2.746461378	2.673646578	2.512154489	2.385063067	2.596436178	2.682055622	2.756399422	2.753150489	2.420992644	2.583822511	2.534705933	2.670779867	2.872406133	2.444499822	2.612489844	2.624721156	2.804178111	2.850427956
gapC_2	2.620325533	2.386592022	2.481002689	2.516359	2.395192133	2.117693267	2.446028733	2.555919844	2.682628956	2.581720267	2.580764689	2.610196467	2.449468756	2.481002689	2.555919844	2.408379044	2.449468756	2.424432756	2.331933067	2.195285933	2.208090667	2.459406822	2.422712689	2.550377489	2.527634711	2.541777267	2.498394178	2.554008711	2.533177022	2.499540889	2.536617133
gapC_1	3.031987067	2.785639956	2.804942578	2.888077467	2.844885644	2.605800822	2.850427956	2.770159578	3.005613222	2.888077467	2.976181533	2.9247716	2.8703038	2.889415289	2.901264533	2.787359978	2.773981867	2.765763978	2.689700244	2.633130133	2.665237533	2.804178111	2.788315533	2.882726289	2.882726289	2.873170578	2.943883089	2.908335733	2.859983667	2.855014689	2.872406133
gapC	2.923242667	2.685304578	2.735376756	2.798062467	2.738816844	2.501069822	2.749710378	2.712060756	2.907189044	2.817173867	2.873935067	2.8412544	2.765572844	2.784302111	2.809147111	2.709385156	2.705371689	2.672882133	2.602169644	2.523430222	2.5492308	2.717220778	2.692184733	2.783537667	2.783728778	2.785639956	2.838769889	2.834183022	2.778759756	2.767292911	2.789653311
cybB	2.717220778	2.786213311	2.7894622	2.774937422	2.837814311	2.780862044	2.732318889	2.722571956	2.675557689	2.619178867	2.7437858	2.824627333	2.836667644	2.764043956	2.832654133	2.678615533	2.715500778	2.723527511	2.636379111	2.765763978	2.803222533	2.7069006	2.757354978	2.722571956	2.683584556	2.777230822	2.839534356	2.784302111	2.682055622	2.748754778	2.759075
ydcI	2.039527311	2.051758556	2.107946378	2.350853467	2.125337822	1.842870067	2.052140778	2.377800689	2.356395822	2.4511888	2.430548378	2.102021844	2.228922133	2.258927156	2.228922133	2.247078089	2.081381467	2.135275867	2.126293422	2.291990089	2.348751222	2.125337822	2.236184533	1.983721711	2.194330378	2.384680844	2.081381467	2.093421733	2.162223089	2.359071422	2.3711116
mdoD	2.3839164	2.493616333	2.489411778	2.548657467	2.526296911	2.638099222	2.484442756	2.444499822	2.513110067	2.487309533	2.553435356	2.533177022	2.4767982	2.5176968	2.392134333	2.265807333	2.493616333	2.533177022	2.619178867	2.571782333	2.5261058	2.441633111	2.452144378	2.526870267	2.546746267	2.493616333	2.518461311	2.554773156	2.533559244	2.5283992	2.544452867
rimL	2.210192933	1.982383933	1.992321867	1.961552378	2.020033533	1.935943	2.026913622	1.795855711	1.933076333	1.922947089	2.026913622	2.002259867	1.990792978	2.056918689	1.778082067	1.835798778	1.931929644	1.961170133	1.970152533	1.8742128	1.978179378	1.8742128	1.997099778	2.041247333	1.975121533	2.039527311	2.008184444	1.931165133	2.058638711	2.018504578	2.037425044
tehA	1.909569111	1.783433267	1.844016733	1.775215267	1.805602578	1.788593356	1.835798778	1.775788622	1.8742128	1.811718267	1.811718267	1.767188444	1.756103822	1.746357	1.805602578	1.806175911	1.794517911	1.754957156	1.7574416	1.641434911	1.788593356	1.745401444	1.769099556	1.777317556	1.6987694	1.820127289	1.778082067	1.6519462	1.795855711	1.767188444	1.883577489
tehB	2.549804133	2.494189667	2.507949956	2.6107698	2.613636533	2.352573533	2.524194689	2.4571134	2.581720267	2.554773156	2.655108489	2.558404311	2.547510756	2.550377489	2.507376622	2.569297844	2.481576022	2.450997689	2.378182911	2.414303667	2.418699311	2.482340489	2.505847733	2.491896311	2.516359	2.500305378	2.569680089	2.524194689	2.472975889	2.577897956	2.523048
ydcL	2.1748366	2.094568444	2.042394044	2.205032844	2.1398626	2.083483733	2.099346289	2.157254111	2.175409956	2.141391511	2.209810711	2.125146711	2.162987578	2.077750289	1.993086356	2.009713333	2.159165244	2.103741867	2.1169288	2.021562422	1.978179378	2.201401644	2.1182666	2.096670689	2.082337044	2.028251422	2.082337044	2.210192933	2.060549844	2.180761222	2.105079667
ydcM	2.325052956	2.247078089	2.205415067	2.118075489	2.082337044	2.052714133	2.250327044	2.230833311	2.194330378	2.150947311	2.192801444	2.282625444	2.235802311	2.223953178	2.102021844	2.051758556	2.2400068	2.194330378	2.202166089	2.109857533	2.170058733	2.273451911	2.2373312	2.211148489	2.160885289	2.238095644	2.199490467	2.263896178	2.195285933	2.106608578	2.162987578
ydcN	1.7574416	1.719218644	1.735654511	1.6756444	1.731258889	1.813629378	1.6295858	1.660737533	1.609900933	1.662648711	1.795855711	1.6519462	1.596713956	1.702400533	1.674115489	1.830256422	1.571486844	1.5777936	1.745401444	1.805220356	1.818025	1.6389504	1.542628378	1.731258889	1.688066911	1.737374511	1.594611689	1.618883311	1.777317556	1.664559844	1.645830533
ydcP	2.105079667	2.094759556	2.098008489	1.800060289	1.985823956	2.335373133	2.106608578	1.939574244	1.694373756	1.642963822	1.7121474	2.033984956	1.999966489	2.039527311	1.919315911	1.963654644	2.057300911	2.115208756	2.105844133	2.292754533	2.385063067	2.136040311	2.043349644	2.067430044	2.058638711	1.919889244	2.144258244	2.2373312	2.094568444	1.846883489	1.914346956
yncN	2.1196044	2.095524	2.098581844	2.063225444	2.0909372	2.122088867	2.160120822	1.956965622	2.0909372	2.1425382	2.131453533	2.019077956	2.099346289	2.191081378	2.0693412	1.983721711	2.008184444	2.019077956	2.141391511	2.022709133	2.081381467	2.060549844	1.990028533	2.129351244	2.072781267	2.117693267	2.062843222	2.040100644	2.205032844	2.166427578	2.176365533
ydcQ	2.110813111	2.146742733	2.108710822	2.081381467	2.083101511	2.142920467	2.160885289	1.985250622	2.215161911	2.109093067	2.193565889	2.172352111	2.119986622	2.1182666	2.0611232	1.970152533	2.082337044	2.124000044	2.106608578	2.129351244	2.039527311	2.125911178	2.090172733	2.075456889	2.1196044	2.118075489	2.160120822	2.0941862	2.124000044	2.180952333	2.141391511
ydcR	1.618883311	1.680995622	1.718071933	1.726672111	1.6756444	1.768335111	1.660737533	1.723232022	1.788593356	1.830256422	1.817260533	1.709662889	1.666470956	1.669910956	1.7738774	1.790504511	1.728392133	1.6362748	1.691507022	1.823949622	1.680995622	1.701253867	1.633216956	1.631114711	1.744636956	1.634745889	1.685391289	1.722467578	1.673733222	1.761646067	1.738330089
ydcW	1.723232022	1.641434911	1.558490956	1.547215178	1.515107978	1.3476912	1.709662889	1.428341711	1.769099556	1.7121474	1.607798667	1.801206978	1.626527911	1.6389504	1.5044054	1.3476912	1.589260444	1.614296644	1.294561311	1.456244489	1.249649289	1.688066911	1.500392	1.560784356	1.5044054	1.440381933	1.661693133	1.708325067	1.543775067	1.460449089	1.543775067
ydcX	2.040100644	1.991748533	2.160120822	2.1182666	2.083483733	2.063225444	2.1169288	2.1498006	2.215926378	2.151711778	2.132026889	1.981428356	2.029207	2.085777111	2.009713333	2.105844133	2.075839111	2.154578511	2.1425382	2.319128356	2.267527378	2.126293422	2.0211802	2.169103133	2.1708232	2.126484533	2.026913622	1.997673133	2.220704222	2.076412489	2.146742733
ydcY	2.717985222	2.637525867	2.670779867	2.604463022	2.6272056	2.595480578	2.693331467	2.785639956	2.682820089	2.547510756	2.619178867	2.591276022	2.610196467	2.6316012	2.507949956	2.561079911	2.683584556	2.701931622	2.714354111	2.692184733	2.728687622	2.672882133	2.6107698	2.676322178	2.654152911	2.6889358	2.588027111	2.5243858	2.659504089	2.625103378	2.635805756
ydcZ	1.7738774	1.747503667	1.770055111	1.830256422	1.946836511	1.814584978	1.697049356	1.855865844	1.677746689	1.915493644	1.828154133	1.735654511	1.777317556	1.7574416	1.449555444	1.612385467	1.694373756	1.845163444	1.901160133	1.8765062	1.693227044	1.767188444	1.840767756	1.811144911	1.905937911	1.799295822	1.688066911	1.851279067	1.853763556	1.830256422	1.850323489
yncA	2.403792311	2.458451244	2.404747911	2.395192133	2.422712689	2.422521578	2.366142644	2.368818244	2.380094089	2.407805711	2.415068133	2.456540067	2.5283992	2.380667444	2.254149311	2.2472692	2.482340489	2.391178778	2.401498911	2.3586892	2.321995089	2.414303667	2.473358111	2.363658111	2.438193044	2.478518222	2.378182911	2.474695889	2.319701689	2.401881133	2.379138511
yncB	2.137951444	2.192801444	2.145978267	1.952761111	1.947409867	1.5044054	2.202548311	1.848985711	1.964801333	2.043922978	1.923711578	2.138715911	2.145596044	2.009713333	1.846883489	1.643537156	2.126484533	2.062843222	1.793371222	1.788593356	1.600918467	2.192036956	2.103168511	1.978179378	1.991748533	1.834078756	2.187259067	2.017931244	2.018504578	1.971108089	1.939956467
yncD	1.759352733	1.874977289	1.993086356	2.129351244	2.000539822	1.830256422	1.847839044	2.301928133	2.091892756	2.071061222	2.027295844	1.834078756	1.939574244	2.040100644	2.083483733	2.255295978	1.880519622	2.071634556	2.142920467	2.319319467	2.301737022	1.886444222	1.972445889	1.926960578	1.992321867	2.1182666	1.840767756	1.904791244	1.975121533	2.119222178	2.098581844
yncE	3.252342578	3.197492622	3.280054289	3.089130511	3.053200867	3.322672844	3.3868874	2.993764111	3.019373489	3.008479911	3.227115444	3.252342578	3.240111222	3.201314911	3.119135422	3.179145533	3.262089467	3.260560533	3.270498556	3.202843822	3.138247022	3.195963711	3.247946933	3.218706333	3.248711378	3.095246178	3.444986422	3.274703089	3.229217667	3.252342578	3.157358511
ydcE	2.513110067	2.3095726	2.248224778	2.213632956	2.252811533	2.077750289	2.366715978	1.808469311	1.915493644	1.937663044	2.0909372	2.228922133	2.328875244	2.336328711	2.119986622	2.176365533	2.102021844	2.170440956	1.901733467	1.985823956	2.127248978	2.218410889	2.266380689	2.296767956	2.083101511	2.192036956	2.327155222	2.264851733	2.270011889	2.159165244	2.188788022
nhoA	1.6295858	1.571486844	1.624616733	1.618118867	1.547215178	1.569002333	1.5248548	1.508036578	1.433884022	1.470195911	1.580278111	1.549317422	1.6987694	1.563268844	1.539379444	1.460449089	1.662648711	1.624616733	1.508036578	1.423563867	1.510903356	1.647741689	1.659590844	1.659590844	1.520650311	1.470195911	1.482618378	1.510903356	1.585247067	1.543775067	1.626527911
yddE	2.3439734	2.293901244	2.353720222	2.272496356	2.260264978	2.292945667	2.333270844	2.260264978	2.312630467	2.331359733	2.380667444	2.283007667	2.380094089	2.357733622	2.1708232	2.190508044	2.278229822	2.312248244	2.2400068	2.181907889	2.2472692	2.274216356	2.331933067	2.316834978	2.349324556	2.420419311	2.287021089	2.244020244	2.320275044	2.331168622	2.353911333
yddG	1.6960938	1.693227044	1.806175911	1.764321733	1.78802	1.742725778	1.786108844	1.89428	1.796620178	1.688066911	1.829300844	1.720747556	1.798340267	1.683288956	1.558490956	1.7045028	1.729347711	1.820127289	1.654621822	1.798340267	1.818980578	1.669910956	1.745401444	1.660737533	1.689404756	1.592700511	1.709662889	1.863892622	1.713102956	1.6987694	1.748650378
yddM	1.89428	1.739476844	1.845163444	1.744636956	1.677746689	1.647741689	1.848985711	1.777317556	1.600918467	1.786108844	1.6960938	1.877652889	1.728392133	1.811718267	1.715587422	1.718071933	1.760308289	1.811144911	1.693227044	1.616781089	1.738330089	1.746357	1.778846533	1.756103822	1.732214444	1.820891756	1.738330089	1.759352733	1.656532933	1.683288956	1.851279067
adhP	2.427681667	2.435135178	2.359071422	2.136040311	2.219748667	2.084821533	2.484825	2.069150089	2.201401644	2.125146711	2.181907889	2.400734444	2.401881133	2.300590333	2.215926378	2.076412489	2.344546733	2.284727733	1.897528911	1.931165133	1.892177733	2.421566022	2.299061378	2.211912933	2.144258244	2.118648844	2.474695889	2.244975822	2.253193756	2.107946378	2.148271689
sfcA	3.143789356	3.147802756	3.183923444	3.046702956	3.105948556	3.150860578	3.1455094	3.104228511	3.114357578	2.984590556	2.908335733	3.132704667	3.140731511	3.094099467	3.069445578	3.010773267	3.154300667	3.194817044	2.967199133	2.930696178	2.915789178	3.157358511	3.190230267	3.191185822	3.086454889	3.037529422	3.072885644	3.065241067	3.120664333	3.069445578	2.986501689
sra	4.3598536	3.938445267	3.770072889	3.626927844	3.587749244	3.115122044	3.938445267	3.401030022	3.886461933	3.591189333	3.651390511	4.009731067	3.770072889	3.634381333	3.673177644	3.648141578	3.815749422	3.609154156	3.135380267	2.777804178	2.884828556	3.870981622	3.738539022	3.657888422	3.651390511	3.522961356	4.168165311	3.697640333	3.550290733	3.641261422	3.553157511
bdm	2.726776489	2.399969956	2.292754533	2.479091556	2.4026456	2.123044467	2.461509067	1.997099778	2.656446289	2.367862667	2.3990144	2.4571134	2.477562667	2.308999267	2.155725178	1.614296644	2.212104044	2.159547489	1.902689022	1.895426667	1.808469311	2.232171089	2.288932244	2.420419311	2.244975822	2.479091556	2.464566911	2.222233156	2.311101511	2.552097511	2.495145244
osmC	3.052627489	2.992999622	2.875463978	2.803222533	2.706327267	2.298488044	2.937767511	2.750283733	2.983826089	2.683966778	2.693140356	2.904513489	2.945411978	2.6130632	2.460553511	2.502407622	3.037529422	2.830360733	2.379138511	2.145022711	2.046598533	3.012875533	2.9091002	2.743403578	2.575222356	2.623765578	2.993764111	2.813351556	2.649566178	2.813351556	2.685304578
yddW	1.78802	1.893324422	1.794517911	1.801206978	1.866568178	1.982383933	1.880519622	1.661693133	1.770055111	1.820127289	1.854528022	1.848985711	1.738330089	1.7738774	1.806175911	1.8851064	1.852616867	1.784962178	1.827007422	1.835798778	1.857203622	1.844016733	1.791460067	1.801206978	1.760308289	1.800060289	1.78802	1.741579089	1.796620178	1.830256422	1.810189333
hipA	1.592700511	1.673733222	1.6519462	1.571486844	1.607798667	1.6389504	1.6362748	1.520650311	1.535748311	1.713102956	1.642963822	1.672204289	1.747503667	1.543775067	1.631114711	1.574162444	1.616781089	1.569002333	1.490645156	1.574162444	1.522752533	1.702400533	1.697049356	1.580278111	1.574162444	1.474209333	1.631114711	1.528294867	1.547215178	1.600918467	1.520650311
hipB	1.951232178	1.846883489	1.978179378	1.974739267	2.020797978	2.070487889	1.914346956	1.877652889	1.9798994	1.972445889	2.046598533	1.817260533	1.889119867	1.907657956	2.032838244	1.998819822	1.881857489	1.933267444	1.840767756	1.887782022	1.912244711	1.896764444	1.9084224	1.892177733	1.982383933	1.883577489	2.027295844	1.791460067	1.897528911	1.842870067	1.8398122
ydeK	1.788593356	1.784962178	1.709662889	1.500392	1.634745889	1.571486844	1.778082067	1.633216956	1.510903356	1.510903356	1.465800267	1.8025448	1.7574416	1.718071933	1.724378711	1.549317422	1.731258889	1.723232022	1.679848933	1.764321733	1.6295858	1.737374511	1.770055111	1.724378711	1.700298289	1.528294867	1.793371222	1.723232022	1.716925244	1.650035022	1.547215178
ydeW	1.486249511	1.539379444	1.542628378	1.440381933	1.522752533	1.543775067	1.543775067	1.364700444	1.423563867	1.515107978	1.528294867	1.4780316	1.547215178	1.490645156	1.542628378	1.474209333	1.201870511	1.423563867	1.336033222	1.3476912	1.311188311	1.3476912	1.543775067	1.482618378	1.508036578	1.444395356	1.520650311	1.465800267	1.444395356	1.528294867	1.474209333
tam	2.062843222	1.971108089	1.858732533	1.775788622	1.764321733	1.618118867	1.902689022	1.829300844	2.0078022	1.938236378	1.891795511	2.045069644	1.991748533	1.866759289	1.933267444	1.713102956	1.985250622	1.785153289	1.722467578	1.805602578	1.624616733	1.998819822	1.951805533	1.841532222	1.915493644	1.706796178	1.987735089	1.931738533	1.862554844	1.851279067	1.739476844
yneG	1.849367933	1.910333578	1.993659689	2.053669733	2.084821533	2.124000044	1.966521378	2.150947311	2.071061222	2.080617	2.100875178	1.768335111	1.845545667	2.010095556	2.0443052	2.083483733	1.923711578	2.043349644	2.143111578	2.1543874	2.2096196	1.887782022	1.917787	2.075839111	2.083483733	2.053669733	1.945116511	1.976650444	2.134702533	2.084821533	2.058638711
yneH	2.063225444	2.140435933	2.154578511	2.2633228	2.231788867	2.329639711	2.124764489	2.220704222	2.293901244	2.303648156	2.317599422	2.115208756	2.1543874	2.177703333	2.262176089	2.310145933	2.188788022	2.242109089	2.301928133	2.327155222	2.322377311	2.148271689	2.156680778	2.201401644	2.2692474	2.192801444	2.200446044	2.122088867	2.242682422	2.244975822	2.244020244
yneI	2.262176089	2.3439734	2.405703467	2.440677556	2.433988511	2.437046333	2.281669844	2.4571134	2.3875476	2.498011933	2.454055556	2.336710956	2.436472978	2.432077311	2.343400067	2.337666533	2.240197933	2.373213844	2.3325064	2.319701689	2.268291844	2.225864311	2.356395822	2.364231467	2.401881133	2.441059778	2.336328711	2.283772156	2.351809089	2.438766422	2.432459533
ydeA	2.175409956	2.294092356	2.292945667	2.171396533	2.177129978	1.999966489	2.281860956	2.109666422	2.015446778	2.006655533	2.071634556	2.196623756	2.2293044	2.178085578	2.045069644	2.1484628	2.230259956	2.184392378	2.117693267	2.1012574	2.0909372	2.298488044	2.2732608	2.157254111	2.084821533	2.1543874	2.1874502	1.978179378	2.143111578	2.208090667	2.1182666
marC	1.805220356	1.955245622	1.831020867	1.838665511	1.788593356	1.734890067	1.857394733	1.796620178	1.811718267	1.863892622	1.770055111	1.849367933	1.939956467	1.827007422	1.889119867	1.798340267	1.965948044	1.8025448	1.799295822	1.852616867	1.777317556	1.973592556	1.874977289	1.811718267	1.901160133	1.729347711	1.877652889	1.864657067	1.835798778	1.852616867	1.822420689
marR	2.015446778	2.089408267	2.140435933	2.219939778	2.151711778	2.132791333	2.161649733	2.075456889	2.098581844	2.030927089	2.182290111	2.094568444	2.0909372	2.1498006	2.268674067	2.1398626	2.067430044	2.144258244	2.202548311	2.255487089	2.221468689	2.117693267	2.051185222	2.201592756	2.137569222	2.238477889	2.099346289	2.018504578	2.177703333	2.253575978	2.276318644
marA	2.312630467	2.505465489	2.561653244	2.709767378	2.50967	2.283772156	2.452144378	2.416597067	2.564328867	2.477562667	2.554008711	2.481002689	2.469918089	2.587644889	2.592231578	2.437046333	2.421566022	2.557066511	2.637334756	2.524194689	2.526296911	2.473358111	2.412201333	2.587453778	2.517505689	2.678042178	2.422712689	2.429019467	2.567386711	2.7002116	2.685686822
eamA	2.176365533	2.052140778	2.099346289	2.110813111	2.077750289	2.012388911	2.132026889	2.075839111	2.083101511	2.246122533	2.183819044	2.076985822	2.182290111	2.192036956	2.192036956	2.0909372	1.985823956	2.063225444	2.087688244	2.041247333	2.119222178	2.075839111	2.085777111	2.030927089	2.171396533	2.216881956	2.137951444	1.939956467	2.1182666	2.108710822	2.164134244
dcp	2.735950089	2.733847844	2.743403578	2.710531844	2.750665978	2.755061622	2.767292911	2.723527511	2.735376756	2.721616378	2.764043956	2.718749667	2.783537667	2.769204022	2.601787422	2.579044622	2.706327267	2.744932467	2.756399422	2.681100022	2.665810889	2.700402711	2.742448	2.756399422	2.725247556	2.716838556	2.784875467	2.753150489	2.735376756	2.716838556	2.677086622
ydfG	2.963185733	2.982488289	2.9572612	3.016506756	3.007524333	2.969683622	2.938723067	2.986883911	3.115122044	3.069445578	3.037529422	2.970830333	2.932798422	2.919038111	2.855014689	2.939487511	3.008479911	2.976181533	2.986883911	2.970830333	2.855014689	2.983826089	3.034471578	3.000070911	3.013831089	2.910629111	3.013831089	2.973123711	2.951145489	3.004657667	2.911775778
ydfH	2.353911333	2.391178778	2.438193044	2.284727733	2.307279267	2.393854356	2.395192133	2.329639711	2.313586022	2.2633228	2.300590333	2.386592022	2.4026456	2.409143511	2.380667444	2.473358111	2.366142644	2.416597067	2.452717756	2.479664889	2.533177022	2.385827533	2.405894578	2.428063911	2.418699311	2.301928133	2.359071422	2.417934867	2.417934867	2.260838311	2.305941489
hokD	2.294092356	2.255487089	2.171396533	2.310145933	2.181907889	2.085777111	2.395765467	2.247078089	2.306705933	2.099346289	2.225290978	2.278038711	2.236184533	2.234464489	1.881857489	2.084821533	2.331933067	2.302883711	2.232171089	2.110813111	2.141391511	2.334608689	2.237522311	2.306705933	2.1874502	2.311101511	2.252811533	2.457495644	2.293901244	2.201592756	2.322950689
relE	2.755061622	2.601787422	2.553435356	2.728114267	2.627587822	2.571017867	2.694095911	2.538719422	2.683584556	2.568724511	2.598729578	2.762323933	2.587644889	2.561653244	2.508905533	2.512536733	2.683966778	2.612107622	2.637525867	2.452717756	2.436472978	2.652815111	2.605036378	2.636379111	2.654344022	2.571782333	2.750283733	2.803222533	2.613636533	2.644788267	2.677659956
relB	2.6552996	2.577897956	2.489985156	2.650330622	2.628352267	2.523430222	2.662944133	2.465904711	2.554008711	2.435135178	2.570062311	2.689700244	2.580764689	2.593760511	2.461126844	2.458833489	2.546746267	2.519799089	2.516359	2.442779778	2.376845067	2.571782333	2.530883667	2.535852644	2.636379111	2.608476422	2.729452111	2.689700244	2.605036378	2.648992822	2.621663311
dicA	2.384107511	2.154960733	2.195285933	2.285109956	2.236184533	2.274216356	2.177703333	2.041247333	2.327155222	2.331933067	2.422521578	2.207517333	2.1543874	2.250327044	2.3439734	2.300590333	2.127248978	2.072781267	2.107946378	2.178085578	2.2293044	2.118075489	2.157254111	2.188788022	2.305941489	2.294092356	2.2140152	2.040865111	2.210192933	2.2140152	2.2306422
ynfB	3.311779356	3.165767489	3.158314089	2.992999622	3.0791924	3.089130511	3.250240289	2.876037311	2.984590556	2.961083489	3.033324889	3.223866533	3.142260467	3.095246178	3.183923444	3.099068489	3.114357578	3.037529422	2.976754889	2.881006267	3.041925089	3.150860578	3.112446467	3.119135422	2.987648356	3.025680311	3.104228511	2.984590556	3.070210044	3.044600733	3.040778378
speG	2.727540933	2.685686822	2.652815111	2.555919844	2.6352324	2.691802511	2.722571956	2.523430222	2.548657467	2.636379111	2.581146933	2.698109356	2.666957556	2.613636533	2.753150489	2.660841867	2.634850156	2.571017867	2.493043	2.507949956	2.4674336	2.653579578	2.633703467	2.595480578	2.564328867	2.580764689	2.674793244	2.524576911	2.614209867	2.611343156	2.536617133
ynfC	1.837709933	1.875932867	1.8321676	1.811718267	1.828154133	1.7526638	1.805220356	1.737374511	1.933267444	1.795855711	1.836563244	1.915493644	1.903071244	1.759352733	1.896764444	1.719218644	1.828154133	1.828154133	1.841532222	1.778846533	1.778082067	1.817260533	1.918360333	1.706796178	1.78802	1.716925244	1.861217022	1.7920334	1.811718267	1.777317556	1.768335111
ynfD	2.465522489	2.331933067	2.432459533	2.4229038	2.458833489	2.0347494	2.3439734	2.307470378	2.477562667	2.295239067	2.407423467	2.337666533	2.3453112	2.3095726	2.393089911	2.473358111	2.403792311	2.469918089	2.453864422	2.5243858	2.458833489	2.422521578	2.506421067	2.501069822	2.505465489	2.338622111	2.499540889	2.439530867	2.430548378	2.427681667	2.371493822
dmsD	1.606078644	1.685391289	1.645830533	1.845163444	1.838665511	1.760308289	1.746357	1.749988156	1.747503667	1.831020867	1.892177733	1.743681356	1.720747556	1.791460067	1.830256422	1.954290044	1.555624222	1.786108844	1.767188444	1.825669644	1.835798778	1.689404756	1.771010689	1.720747556	1.690360311	1.580278111	1.6519462	1.689404756	1.745401444	1.700298289	1.852616867
dgsA	2.294665689	2.202548311	2.196241511	2.152667356	2.206752867	2.293519022	2.212486267	2.220895356	2.207517333	2.215161911	2.155725178	2.1973882	2.229877733	2.178276689	2.262940578	2.140435933	2.2306422	2.212486267	2.259500489	2.224717622	2.170440956	2.209810711	2.238095644	2.254149311	2.246122533	2.187259067	2.187641311	2.211148489	2.253575978	2.202166089	2.199490467
ynfM	1.594611689	1.398145511	1.5248548	1.642963822	1.494085244	1.381327444	1.372918356	1.673733222	1.569002333	1.7138674	1.796620178	1.5044054	1.600918467	1.650035022	1.583335933	1.875932867	1.440381933	1.596713956	1.734890067	1.201870511	1.336033222	1.456244489	1.547215178	1.543775067	1.5777936	1.7121474	1.336033222	1.500392	1.616781089	1.456244489	1.7045028
ydgD	2.693140356	2.618223289	2.653579578	2.625103378	2.614209867	2.394427689	2.686642422	2.561653244	2.593760511	2.478136	2.438766422	2.719514111	2.756399422	2.728114267	2.683966778	2.494189667	2.716265222	2.683584556	2.689891378	2.618223289	2.666002	2.572355667	2.618605511	2.690846933	2.683966778	2.640965956	2.6014052	2.652815111	2.744932467	2.657210756	2.716838556
pntB	3.384020667	3.416701444	3.318468333	3.313308267	3.376567289	3.348282267	3.396443311	3.335477578	3.3731272	3.326686244	3.321717267	3.420905956	3.334522	3.285978844	3.2869344	3.315601644	3.490854022	3.325157333	3.402558956	3.281965422	3.246417978	3.408865756	3.3331842	3.340255467	3.289801156	3.247946933	3.367011511	3.369496022	3.302414711	3.217559622	3.234186711
pntA	3.644319267	3.668781933	3.609154156	3.5317526	3.648141578	3.644319267	3.726116467	3.501365422	3.536148289	3.5600376	3.556597556	3.721338622	3.648141578	3.6185188	3.688466867	3.550290733	3.594629444	3.556597556	3.556597556	3.493911867	3.515890089	3.626927844	3.562522111	3.6018918	3.5703578	3.581442511	3.726116467	3.5843092	3.553157511	3.5067166	3.5317526
ydgH	2.810867111	2.859983667	2.854250222	2.855014689	2.879477356	2.882152956	2.890179778	2.820613911	2.873170578	2.854441333	2.878712889	2.795004622	2.843930067	2.799209133	2.735376756	2.8431656	2.829214044	2.876037311	2.846223444	2.784875467	2.768439578	2.895339956	2.848516822	2.844885644	2.798826911	2.798253578	2.8412544	2.732318889	2.804942578	2.833418578	2.8160272
ydgC	2.221850911	2.0347494	2.043158533	2.020797978	2.010860022	1.777317556	2.125146711	2.141391511	2.038571756	2.0443052	2.040865111	1.982383933	2.009331111	2.108710822	2.078514733	2.124764489	2.013917867	2.0347494	2.066092222	1.779611	2.128204578	2.076412489	2.086350444	2.115208756	1.962890178	2.086541556	1.885870889	1.931929644	2.094759556	2.037425044	2.125337822
rstA	2.831316333	2.694095911	2.644214911	2.695242578	2.730025467	2.652815111	2.706327267	2.638099222	2.600449622	2.684731222	2.670779867	2.732318889	2.685304578	2.747608067	2.789653311	2.612489844	2.722571956	2.666957556	2.775892978	2.693140356	2.7069006	2.685304578	2.660268533	2.757354978	2.759266111	2.701167156	2.665237533	2.555728733	2.735950089	2.768439578	2.742448
rstB	2.270011889	2.212104044	2.160120822	2.159547489	2.232171089	2.192801444	2.202739422	2.188214667	2.1484628	2.215926378	2.204459467	2.208090667	2.194330378	2.242109089	2.263131689	2.159165244	2.1748366	2.177703333	2.294092356	2.262940578	2.287594444	2.226819867	2.184392378	2.297532467	2.306705933	2.250327044	2.153049578	2.190508044	2.262176089	2.228731022	2.277083133
tus	1.732214444	1.694373756	1.742725778	1.732214444	1.7526638	1.790504511	1.685391289	1.716925244	1.741579089	1.715587422	1.762601667	1.680995622	1.748650378	1.747503667	1.890266556	1.862554844	1.6519462	1.713102956	1.777317556	1.790504511	1.765086178	1.706222844	1.660737533	1.732214444	1.751517089	1.701253867	1.726672111	1.614296644	1.729347711	1.7138674	1.769099556
fumA	2.227775467	2.212486267	2.238095644	2.429592822	2.272496356	1.831020867	2.125337822	2.395192133	2.328875244	2.470682533	2.416405956	2.180952333	2.380667444	2.344355622	2.2692474	2.388312067	2.175409956	2.285109956	2.287021089	2.340151089	2.301737022	2.232744422	2.395956578	2.143684911	2.269629644	2.385063067	2.1196044	2.211912933	2.211148489	2.385827533	2.316070533
manA	2.783728778	2.714354111	2.703651667	2.678042178	2.698109356	2.700402711	2.687789111	2.599876267	2.657210756	2.595098356	2.639819244	2.7437858	2.728114267	2.716838556	2.710914067	2.779524222	2.689700244	2.702887222	2.579044622	2.6014052	2.592996044	2.728687622	2.749710378	2.709385156	2.662944133	2.672882133	2.730025467	2.669250956	2.669250956	2.632747911	2.603889689
ydgA	2.953056667	2.9006912	2.861130356	2.809147111	2.8980156	2.721234156	2.884064089	2.890944267	2.807044867	2.7894622	2.830360733	2.886166333	2.873170578	2.879477356	2.856352489	2.857881422	2.830360733	2.861130356	2.777230822	2.859983667	2.876037311	2.887313	2.8703038	2.857881422	2.819467244	2.786213311	2.865717067	2.7533416	2.826920711	2.792328956	2.778377511
uidR	2.094568444	1.999393156	2.146742733	1.925240489	1.971681422	1.880519622	2.069150089	2.0460252	2.0320738	1.939574244	1.968623622	2.020033533	2.009713333	2.020797978	2.019077956	2.140818156	2.041247333	2.1169288	2.067430044	1.959641222	1.979134933	2.0311182	2.0311182	2.0311182	2.029207	1.920653733	1.988690733	1.956965622	2.0611232	2.014873444	1.948365444
add	2.283772156	2.235802311	2.301737022	2.256251578	2.2732608	2.253193756	2.282625444	2.2472692	2.252811533	2.263896178	2.309763711	2.181334556	2.254149311	2.205415067	2.010095556	2.068385622	2.2895056	2.321612844	2.192036956	2.030927089	2.062460978	2.219366444	2.238477889	2.212104044	2.145022711	2.280140956	2.263896178	2.246122533	2.170058733	2.254149311	2.230833311
ydgJ	2.709385156	2.602169644	2.585733733	2.6889358	2.669250956	2.557066511	2.651859556	2.569297844	2.744359133	2.700784933	2.734994533	2.629881156	2.677659956	2.594525	2.583440289	2.6466994	2.6352324	2.597009511	2.4767982	2.340724422	2.334608689	2.6130632	2.626058933	2.577133489	2.547510756	2.6417304	2.588409333	2.541777267	2.575222356	2.665237533	2.725056444
blr	2.270776333	2.096670689	2.154960733	2.160120822	2.219939778	2.216881956	2.235802311	1.917787	2.137951444	2.038571756	2.140818156	2.132791333	2.056154244	2.029207	2.292754533	2.191081378	2.068385622	2.205032844	2.006273311	1.915493644	2.040100644	2.162223089	2.009713333	2.080043644	1.948365444	2.164134244	2.092657244	2.041247333	2.048509644	2.052140778	2.167956467
ydgK	2.295239067	2.220704222	2.178085578	2.164325356	2.1874502	2.208090667	2.2130596	2.188788022	2.261793867	2.071634556	2.176365533	2.172734333	2.091892756	2.066092222	2.246122533	2.255487089	2.307470378	2.232171089	2.118075489	2.145596044	2.1196044	2.263896178	2.184965733	2.144258244	2.119986622	2.040100644	2.167956467	2.058638711	2.211912933	2.2096196	2.209810711
rsxA	2.419463756	2.321612844	2.3347998	2.500496489	2.403027844	2.299061378	2.3439734	2.378182911	2.5199902	2.478518222	2.506421067	2.359071422	2.284727733	2.309763711	2.404747911	2.437619711	2.344928956	2.329830822	2.351617978	2.277083133	2.3586892	2.344355622	2.300016978	2.407996822	2.270011889	2.479664889	2.277083133	2.202548311	2.386592022	2.536617133	2.613636533
rsxB	2.277083133	2.268674067	2.178276689	2.437619711	2.363084778	2.307470378	2.236184533	2.395765467	2.532030333	2.348560111	2.416597067	2.338239889	2.254913756	2.217455311	2.373404956	2.449468756	2.318555022	2.252047067	2.287021089	2.277274244	2.247842533	2.257780489	2.239051222	2.288932244	2.274216356	2.344546733	2.201401644	2.284727733	2.243255778	2.373213844	2.426726089
rsxC	2.246122533	2.182290111	2.129351244	2.310145933	2.260838311	2.308043711	2.162223089	2.355058044	2.414303667	2.3325064	2.293519022	2.198917133	2.183819044	2.206179511	2.310145933	2.3453112	2.250900378	2.184965733	2.260264978	2.231788867	2.179805644	2.210192933	2.178085578	2.261793867	2.230259956	2.302119244	2.214779689	2.265807333	2.244020244	2.310145933	2.3439734
rsxD	1.965948044	1.982957267	1.978179378	2.160120822	2.140435933	2.086350444	1.940147578	2.081381467	2.225290978	2.183819044	2.246122533	1.967094711	1.979134933	2.029971489	2.171396533	2.235802311	1.911098044	1.986588422	2.073545711	2.069532311	2.091892756	1.983721711	1.997673133	2.080617	2.041247333	2.2172642	1.966521378	2.103741867	2.049656333	2.109093067	2.231788867
rsxG	2.040865111	2.052714133	2.052905244	2.2293044	2.187641311	2.143111578	2.052714133	2.164134244	2.276318644	2.246122533	2.262940578	2.052905244	2.100301844	2.061314311	2.216881956	2.274216356	2.0941862	2.124764489	2.172352111	2.102021844	2.156298556	2.076794711	2.109093067	2.159165244	2.109857533	2.239051222	2.100301844	2.123044467	2.152667356	2.235037844	2.287594444
nth	1.926960578	1.858732533	1.919889244	2.1897436	2.140818156	2.000539822	1.881857489	2.100301844	2.225864311	2.172352111	2.225864311	1.940147578	1.865803733	1.867714844	2.1029774	2.215926378	1.912244711	2.025002489	2.041247333	2.086350444	2.0078022	1.926578333	1.964801333	2.053669733	1.999966489	2.098008489	1.945498733	2.025958067	1.993086356	2.127248978	2.1897436
ydgR	2.747608067	2.810867111	2.789653311	2.798253578	2.764999511	2.817173867	2.750283733	2.821951733	2.693331467	2.672882133	2.640201489	2.751430422	2.709767378	2.777804178	2.857881422	3.090468289	2.942736422	2.884828556	2.847561267	2.7397724	2.682055622	2.902220089	2.870877178	2.8924732	2.775128533	2.656446289	2.765572844	2.784875467	2.835712022	2.758692778	2.678042178
gst	2.9247716	2.824627333	2.783728778	2.650712844	2.660841867	2.601787422	2.826538467	2.713398533	2.750665978	2.754297178	2.705371689	2.825009556	2.836858756	2.728687622	2.717220778	2.7533416	2.755061622	2.756399422	2.629881156	2.554773156	2.568724511	2.810867111	2.767292911	2.709576267	2.719514111	2.632747911	2.841827756	2.712060756	2.714354111	2.700402711	2.627587822
pdxY	2.1897436	2.230833311	2.301737022	2.358498067	2.417552622	2.447557622	2.226819867	2.432459533	2.338622111	2.348751222	2.285683289	2.250327044	2.307470378	2.344546733	2.324861844	2.311101511	2.166427578	2.373404956	2.340151089	2.443544244	2.419463756	2.201592756	2.267145156	2.270776333	2.314923867	2.272496356	2.264851733	2.266380689	2.294092356	2.311101511	2.371684933
tyrS	2.820613911	2.8712594	2.8618948	2.856352489	2.898971156	2.998159733	2.862850356	2.902220089	2.790991156	2.865717067	2.853294644	2.841827756	2.908335733	2.890179778	2.858645867	2.881006267	2.839534356	2.898971156	2.833418578	2.920949244	2.928211667	2.876801756	2.877566222	2.845841222	2.854250222	2.851383533	2.8980156	2.8525302	2.851383533	2.864570378	2.891135378
pdxH	2.693331467	2.787359978	2.813351556	2.819467244	2.845841222	2.755443844	2.817173867	2.836667644	2.808191556	2.832654133	2.841827756	2.864570378	2.851383533	2.847561267	2.784302111	2.823289533	2.831316333	2.824627333	2.848516822	2.807044867	2.8137338	2.829214044	2.828258489	2.831316333	2.843930067	2.830360733	2.785639956	2.8618948	2.8431656	2.818511644	2.834183022
ydhH	1.682142289	1.808469311	1.892177733	1.888164267	1.8398122	1.743681356	1.818980578	1.738330089	1.798340267	1.845545667	1.818025	1.769099556	1.825669644	1.817260533	1.823949622	1.767188444	1.795855711	1.884150822	1.746357	1.6987694	1.731258889	1.768335111	1.896764444	1.820891756	1.8321676	1.779611	1.828154133	1.793371222	1.830256422	1.800060289	1.823949622
slyB	3.565771044	3.673177644	3.700698133	3.594629444	3.591189333	3.504996578	3.685217956	3.668781933	3.490854022	3.581442511	3.5600376	3.641261422	3.638776956	3.622723289	3.609154156	3.408865756	3.6615196	3.638776956	3.587749244	3.480151533	3.520094667	3.648141578	3.626927844	3.634381333	3.553157511	3.594629444	3.622723289	3.6185188	3.638776956	3.5843092	3.6018918
slyA	2.355058044	2.357351378	2.369009356	2.336328711	2.395765467	2.267527378	2.344355622	2.164325356	2.329639711	2.319319467	2.219939778	2.439530867	2.403027844	2.283772156	2.450042111	2.331168622	2.385827533	2.312630467	2.187832444	2.263131689	2.262176089	2.403792311	2.3095726	2.281669844	2.327155222	2.250900378	2.479664889	2.348560111	2.254149311	2.344355622	2.296576844
sodC	2.395192133	2.2472692	2.206179511	2.032838244	1.972445889	1.818980578	2.270011889	2.046598533	2.123044467	2.022709133	1.982957267	2.2293044	2.262940578	2.124764489	2.079470289	1.984868378	2.260264978	2.136040311	1.925240489	1.848985711	1.857394733	2.219748667	2.146742733	2.103168511	2.000539822	1.930782889	2.265807333	2.129351244	2.135275867	2.0611232	2.072781267
ydhF	2.344355622	2.387165378	2.3711116	2.311101511	2.317599422	2.385063067	2.385827533	2.221468689	2.216881956	2.208090667	2.263131689	2.401498911	2.3711116	2.366715978	2.380858556	2.4003522	2.366715978	2.313586022	2.310145933	2.292945667	2.311101511	2.344546733	2.365378178	2.364422578	2.316070533	2.252047067	2.349324556	2.348751222	2.352573533	2.331359733	2.372258289
nemA	2.167956467	2.231788867	2.284727733	2.326581889	2.369009356	2.283772156	2.261793867	2.274980844	2.208090667	2.255295978	2.310145933	2.2096196	2.285109956	2.344928956	2.2172642	2.311674889	2.201592756	2.346266756	2.260838311	2.145978267	2.194903711	2.192801444	2.247842533	2.270967444	2.254913756	2.265807333	2.201592756	2.246122533	2.294665689	2.368818244	2.355058044
gloA	2.790226689	2.8320808	2.831316333	2.884828556	2.921904844	2.912922444	2.851383533	2.876801756	2.919802556	2.950572111	2.889415289	2.926300533	2.946176444	2.902220089	2.964905733	3.0444096	2.806089289	2.831316333	2.894384378	2.861130356	2.856352489	2.804942578	2.897251156	2.865717067	2.961847956	2.836667644	2.901264533	2.937767511	2.884828556	2.912922444	2.8924732
rnt	2.295430178	2.4003522	2.405894578	2.479664889	2.473931444	2.473167	2.371684933	2.395956578	2.405703467	2.295430178	2.422712689	2.387165378	2.428063911	2.446984289	2.450997689	2.602169644	2.461126844	2.429783933	2.533177022	2.640201489	2.616121022	2.386592022	2.412392444	2.389458733	2.457495644	2.339195489	2.379138511	2.429592822	2.451571022	2.460553511	2.487309533
ydhD	3.334522	3.401030022	3.446515378	3.3868874	3.3421666	3.216030733	3.366247067	3.3637626	3.315601644	3.254635978	3.274703089	3.3930032	3.529459178	3.444986422	3.314646089	3.317321644	3.401030022	3.408865756	3.360704711	3.253107022	3.301650244	3.3868874	3.475182533	3.384020667	3.355162422	3.385549622	3.325157333	3.3421666	3.345415533	3.410585756	3.446515378
ydhO	2.086732689	2.081381467	2.028251422	2.136995889	2.164325356	2.202166089	2.107946378	2.023664689	2.253193756	2.152667356	2.2400068	2.1029774	2.126484533	2.067430044	2.2633228	2.177129978	2.076412489	2.0941862	2.015446778	2.091892756	2.119986622	2.083483733	2.164134244	2.130306822	2.145596044	2.127248978	2.063225444	2.032838244	2.071634556	2.148271689	2.083101511
sodB	3.815749422	3.786126644	3.832567578	3.314646089	3.562522111	3.410585756	3.764912844	3.490854022	3.248711378	3.212017311	3.175514311	3.742743556	3.7522992	3.757077111	3.693053578	3.757077111	3.810398111	3.7522992	3.738539022	3.730512111	3.870981622	3.815749422	3.786126644	3.786126644	3.716560756	3.418803733	3.776188556	3.822438511	3.7522992	3.192332489	3.126397711
ydhP	1.941485356	2.122088867	2.219748667	2.285683289	2.232744422	1.982957267	2.145022711	2.238095644	2.226819867	2.228922133	2.300972556	2.086350444	2.145978267	2.235037844	2.061314311	2.180952333	2.009331111	2.219748667	2.277274244	2.160885289	2.149036156	2.051185222	2.129351244	2.179041156	2.177129978	2.225864311	2.109666422	2.086350444	2.196241511	2.188788022	2.190508044
purR	2.612107622	2.638099222	2.660268533	2.642494867	2.684731222	2.692184733	2.663326356	2.673646578	2.5492308	2.555728733	2.515976778	2.640201489	2.632747911	2.686642422	2.690846933	2.679188867	2.723527511	2.723909733	2.757354978	2.7069006	2.691802511	2.700784933	2.660841867	2.682628956	2.618987733	2.551524178	2.582675844	2.589747111	2.674793244	2.571017867	2.614209867
cfa	2.909673533	2.804942578	2.735950089	2.665810889	2.644788267	2.437619711	2.810867111	2.654344022	2.664855289	2.701167156	2.6552996	2.8525302	2.745696911	2.6352324	2.602169644	2.583822511	2.795004622	2.650712844	2.548275222	2.428063911	2.495145244	2.84221	2.757928333	2.620325533	2.533177022	2.500496489	2.765763978	2.659504089	2.638099222	2.626058933	2.571017867
ribC	2.4202282	2.448704289	2.473358111	2.409143511	2.410863533	2.313968289	2.438766422	2.423094933	2.294092356	2.296576844	2.226819867	2.448704289	2.470682533	2.426343867	2.325052956	2.428063911	2.450042111	2.541777267	2.379520756	2.256251578	2.3347998	2.454246689	2.506803289	2.429019467	2.343400067	2.326199667	2.387356489	2.381623022	2.377418422	2.379138511	2.344355622
mdtK	2.0637988	2.106608578	2.100301844	2.009331111	2.052140778	2.036469467	2.083101511	2.030927089	1.900586756	1.892177733	1.818980578	2.053669733	1.960405667	1.928871756	2.010860022	2.041247333	2.1484628	2.010860022	1.8348432	1.853763556	1.888164267	2.171396533	2.051758556	1.937663044	1.834078756	1.884150822	1.990028533	1.794517911	1.923711578	1.883577489	1.902689022
ydhQ	2.513874533	2.519799089	2.540821689	2.3586892	2.385063067	2.195285933	2.5243858	2.524194689	2.380667444	2.393854356	2.2633228	2.522092444	2.548275222	2.455393378	2.483487178	2.409143511	2.515976778	2.497247489	2.268674067	2.225290978	2.262940578	2.562035467	2.548657467	2.3990144	2.307279267	2.320848378	2.465331378	2.327155222	2.431312867	2.4026456	2.364231467
valV	2.008184444	2.114253156	2.206752867	2.2732608	2.196241511	2.253575978	2.1398626	2.302119244	2.380858556	2.356395822	2.380858556	2.132982444	2.010095556	2.078514733	2.239051222	2.0611232	2.218410889	2.232744422	2.302119244	2.389458733	2.278038711	2.211148489	2.043922978	2.2373312	2.3439734	2.217455311	2.126484533	2.1425382	2.212104044	2.290843422	2.335373133
ydhR	3.128117822	2.901264533	2.995293044	2.845841222	2.781435378	2.124764489	2.9626124	2.645552711	2.813351556	2.833418578	2.859983667	2.947705356	2.946749778	2.914260267	2.8703038	2.833418578	2.9091002	2.836858756	2.555728733	2.307470378	2.377418422	2.897060044	2.909673533	2.873935067	2.884064089	2.873935067	3.003702089	2.888077467	2.898971156	2.920758133	2.851383533
pykF	3.5843092	3.493911867	3.510347733	3.520094667	3.496587467	3.3949144	3.480151533	3.427021556	3.480151533	3.396443311	3.424919311	3.515890089	3.542837333	3.529459178	3.504996578	3.6185188	3.498689778	3.529459178	3.490854022	3.457217844	3.472506956	3.488178378	3.525828022	3.5600376	3.556597556	3.401030022	3.504996578	3.529459178	3.513596667	3.522961356	3.493911867
lpp	4.177147689	4.161285089	4.244993556	4.205623889	4.127457911	3.810398111	4.127457911	4.205623889	4.2620028	4.083501467	4.115417511	4.103186244	4.253020378	4.140453689	4.064007689	3.959085622	4.133764711	4.1832634	4.109684133	4.253020378	4.253020378	4.2620028	4.238495644	4.161285089	4.155742778	4.2318066	4.212312889	4.133764711	4.133764711	4.177147689	4.212312889
ynhG	2.277274244	2.107946378	2.053669733	1.901160133	1.814584978	1.677746689	2.083483733	1.948365444	1.946836511	1.864657067	1.837709933	2.094759556	2.056918689	1.949894356	1.825669644	1.844016733	2.083101511	2.000539822	1.7121474	1.494085244	1.6362748	2.088452711	2.052140778	1.954290044	1.825669644	1.759352733	2.109857533	1.960405667	1.947983222	1.933076333	1.865803733
sufE	2.111004222	2.108710822	2.079470289	2.626058933	2.403792311	1.907657956	2.100301844	2.424432756	2.624721156	2.582102511	2.591276022	2.220704222	2.2373312	2.218410889	2.285109956	2.291990089	2.1897436	2.145022711	2.224717622	2.086541556	1.796620178	2.100301844	2.148271689	2.244975822	2.132982444	2.450997689	2.1543874	2.130306822	2.283772156	2.726776489	2.678615533
sufS	2.254149311	2.2130596	2.267145156	2.666002	2.465904711	2.105844133	2.270776333	2.600449622	2.683966778	2.692184733	2.681100022	2.338622111	2.371493822	2.326581889	2.285683289	2.320275044	2.190508044	2.292945667	2.2692474	2.130306822	1.931165133	2.126484533	2.201592756	2.2895056	2.202166089	2.6090498	2.253193756	2.2293044	2.320848378	2.783728778	2.778759756
sufD	2.228731022	2.174072133	2.249180356	2.760030578	2.548657467	2.242682422	2.291990089	2.638481444	2.759075	2.722571956	2.744359133	2.229877733	2.3560136	2.300972556	2.286638867	2.345884533	2.191081378	2.313968289	2.278038711	2.136995889	1.919315911	2.1182666	2.248224778	2.289696711	2.270776333	2.623765578	2.239051222	2.222806489	2.321612844	2.856352489	2.799209133
sufC	2.201592756	2.193565889	2.207517333	2.710914067	2.474695889	2.196241511	2.227775467	2.646508289	2.637334756	2.685304578	2.682055622	2.292754533	2.345884533	2.327155222	2.263896178	2.256251578	2.1029774	2.303648156	2.210192933	2.023664689	1.8398122	2.118648844	2.261793867	2.246122533	2.187641311	2.624721156	2.2306422	2.237522311	2.295239067	2.793857911	2.779524222
sufB	2.254913756	2.220895356	2.301928133	2.783537667	2.570635644	2.263896178	2.319701689	2.723909733	2.773026289	2.728687622	2.752386	2.313968289	2.403792311	2.336710956	2.310145933	2.320848378	2.260838311	2.364231467	2.313968289	2.075839111	1.893324422	2.183819044	2.267527378	2.298488044	2.274980844	2.664855289	2.287594444	2.238095644	2.352955756	2.857881422	2.834756378
sufA	2.326199667	2.294665689	2.433606289	2.810484889	2.615356556	2.322950689	2.386592022	2.666002	2.819467244	2.799209133	2.779524222	2.387356489	2.450042111	2.456540067	2.381623022	2.364995956	2.293519022	2.417552622	2.302501489	2.178276689	1.9798994	2.211912933	2.346266756	2.344546733	2.327155222	2.689700244	2.319319467	2.238477889	2.393089911	2.882152956	2.882152956
ydiH	3.496587467	3.241831244	3.240111222	3.100024067	3.191185822	2.856352489	3.231893289	3.181056689	3.250240289	3.142260467	3.205137222	3.195963711	3.209532844	3.159269689	3.157167378	3.117797644	3.143789356	3.195963711	3.002746533	3.009817711	3.126397711	3.267631822	3.147802756	3.165767489	3.127544444	3.162327467	3.352104556	3.195963711	3.186025733	3.147802756	3.091232733
ydiI	2.5243858	2.579044622	2.524194689	2.487882867	2.466286933	2.429783933	2.501069822	2.547510756	2.513874533	2.548275222	2.387356489	2.559168778	2.581146933	2.562035467	2.577706844	2.473931444	2.612489844	2.597582867	2.548657467	2.480620467	2.495336356	2.489411778	2.521519111	2.550568622	2.522092444	2.457495644	2.557066511	2.532030333	2.534132578	2.520754644	2.523430222
ydiJ	2.992617378	2.983826089	2.977519333	2.9224782	2.9626124	2.902220089	2.970830333	2.994337467	2.920758133	2.951145489	2.898971156	2.983826089	3.074796778	3.021666844	2.939487511	2.834183022	2.961083489	2.984590556	2.928211667	2.904513489	2.894384378	2.952101067	2.980959378	2.978474911	2.988412844	2.928211667	2.923242667	2.930696178	2.961083489	2.946176444	2.946749778
ydiK	2.384680844	2.277274244	2.285109956	2.248224778	2.242109089	2.164325356	2.203503867	2.247842533	2.1874502	2.142920467	2.141391511	2.314923867	2.308043711	2.206752867	2.192801444	2.283007667	2.308043711	2.293519022	2.135275867	2.205415067	2.180761222	2.344928956	2.385063067	2.237522311	2.211148489	2.137569222	2.215161911	2.229877733	2.220895356	2.214779689	2.1484628
aroD	2.439530867	2.400734444	2.395956578	2.387165378	2.318555022	2.132982444	2.414303667	2.289696711	2.313968289	2.333270844	2.399969956	2.395001022	2.489985156	2.432077311	2.269629644	2.321612844	2.326581889	2.4251972	2.302883711	2.137569222	2.156680778	2.356395822	2.438766422	2.344928956	2.381623022	2.340151089	2.371493822	2.340724422	2.344546733	2.379520756	2.418699311
pps	3.065241067	3.077281222	3.004657667	2.947705356	3.039058378	3.135380267	3.111490844	2.929740578	3.065241067	3.063138822	2.937767511	3.159269689	3.134615778	2.919802556	2.7533416	2.648037222	3.038293889	3.008479911	2.714927444	2.608476422	2.4767982	3.092570556	3.086454889	2.979239378	2.873935067	2.8980156	2.994337467	2.946749778	2.885975222	2.928211667	2.8431656
ydiA	2.404747911	2.3325064	2.318746133	2.458451244	2.459406822	2.335564244	2.334608689	2.196241511	2.372258289	2.216881956	2.286638867	2.401881133	2.380858556	2.192801444	2.270011889	2.223953178	2.279185378	2.285683289	1.898102267	1.888164267	1.828154133	2.367862667	2.439530867	2.261984978	2.085777111	2.164325356	2.379520756	2.191081378	2.162987578	2.452717756	2.316834978
aroH	2.680144444	2.704416111	2.685686822	2.735950089	2.7397724	2.721425267	2.6889358	2.714354111	2.637525867	2.664090822	2.670970978	2.709385156	2.667722044	2.7069006	2.746461378	2.992617378	2.678042178	2.683966778	2.7397724	2.716838556	2.700402711	2.7380524	2.709576267	2.663326356	2.655108489	2.616121022	2.653579578	2.680144444	2.682628956	2.717220778	2.669250956
ydiU	2.612489844	2.572355667	2.586115978	2.909673533	2.789653311	2.617076578	2.553053111	2.916744778	2.995293044	2.928785022	2.945411978	2.6107698	2.710531844	2.695242578	2.651859556	2.6316012	2.646508289	2.642494867	2.672882133	2.546746267	2.449468756	2.548657467	2.627014489	2.637334756	2.6466994	2.919802556	2.475651511	2.542541711	2.660268533	2.865717067	2.912922444
btuD	2.385063067	2.321995089	2.285683289	2.220704222	2.196623756	2.125146711	2.329830822	2.196623756	2.268674067	2.296767956	2.287021089	2.328875244	2.393854356	2.380858556	2.3439734	2.256824911	2.219366444	2.233317778	2.225290978	2.161649733	2.248224778	2.299061378	2.224717622	2.212486267	2.261793867	2.218410889	2.253575978	2.301737022	2.331359733	2.221850911	2.317599422
btuE	2.718749667	2.618605511	2.571017867	2.524194689	2.5199902	2.416405956	2.598729578	2.473931444	2.576560156	2.619561089	2.570635644	2.640965956	2.694095911	2.619561089	2.592996044	2.5199902	2.547510756	2.542541711	2.466478044	2.489411778	2.450042111	2.613636533	2.595480578	2.520754644	2.538719422	2.464566911	2.627587822	2.532603689	2.513874533	2.537381578	2.511390044
btuC	2.041247333	1.956201178	1.926578333	1.994997489	2.024238022	1.964801333	1.933267444	2.002259867	1.990792978	2.0311182	1.979134933	2.020797978	1.975121533	1.973592556	2.062460978	2.010095556	1.940147578	1.951805533	2.108710822	2.062460978	2.008184444	1.984868378	1.952761111	2.016593467	2.060549844	1.791460067	1.911098044	1.947409867	2.050611889	2.038571756	2.004744378
ihfA	3.095246178	3.103272956	3.063903267	3.009817711	2.963185733	3.041925089	3.133278	2.965861311	2.985163911	3.024724733	2.970830333	3.1686342	3.098304022	3.063138822	3.011919978	3.044600733	3.066961089	3.028929267	2.947705356	2.8618948	2.939487511	3.094099467	3.055303133	3.020520178	2.971403689	3.026826978	3.039058378	3.072885644	3.028929267	2.946749778	3.025680311
pheT	3.066196622	3.166723044	3.098304022	3.066961089	3.167869756	3.356882467	3.147802756	3.112446467	3.116268756	3.152389467	3.082441356	3.177998844	3.171692067	3.166723044	3.165767489	3.260560533	3.138247022	3.132704667	3.115122044	3.112446467	3.139584822	3.158314089	3.127544444	3.119708778	3.101744067	3.107095244	3.105948556	3.164047467	3.100979622	3.074796778	3.105948556
pheS	3.066961089	3.117797644	3.0444096	3.075752333	3.181056689	3.371598289	3.120664333	3.066196622	3.098304022	3.095246178	3.111490844	3.101744067	3.126397711	3.110535289	3.138247022	3.325157333	3.101744067	3.060654356	3.100024067	3.114357578	3.107095244	3.095246178	3.098304022	3.104228511	3.142260467	3.074796778	3.082441356	3.053200867	3.063138822	3.092570556	3.054538667
rplT	3.303943622	3.382109556	3.3501934	3.302414711	3.296681222	3.380580644	3.343504378	3.315601644	3.281965422	3.3637626	3.276805356	3.3949144	3.322672844	3.3331842	3.355162422	3.3475178	3.378669533	3.371598289	3.385549622	3.311779356	3.281965422	3.388989689	3.280054289	3.3058548	3.264573978	3.355162422	3.330890844	3.371598289	3.362042578	3.302414711	3.3475178
rpmI	3.716560756	3.805238	3.712547311	3.786126644	3.730512111	3.865630422	3.7522992	3.681013444	3.791286711	3.726116467	3.786126644	3.854545667	3.822438511	3.6641952	3.810398111	3.836772067	3.938445267	3.757077111	3.757077111	3.7345256	3.673177644	3.894106533	3.815749422	3.697640333	3.770072889	3.641261422	3.747330289	3.870981622	3.721338622	3.7522992	3.676808867
infC	3.841932089	3.841932089	3.796064511	3.822438511	3.827025289	3.832567578	3.860088089	3.815749422	3.747330289	3.721338622	3.738539022	3.836772067	3.815749422	3.836772067	3.7998868	3.847665556	3.854545667	3.832567578	3.8818752	3.786126644	3.841932089	3.832567578	3.822438511	3.854545667	3.796064511	3.7998868	3.796064511	3.782304267	3.860088089	3.726116467	3.815749422
thrS	3.427021556	3.538823867	3.475182533	3.380580644	3.480151533	3.496587467	3.550290733	3.444986422	3.3868874	3.382109556	3.378669533	3.525828022	3.515890089	3.457217844	3.550290733	3.496587467	3.515890089	3.469258	3.405234578	3.382109556	3.391091978	3.529459178	3.496587467	3.452439978	3.437150667	3.3949144	3.501365422	3.435812867	3.457217844	3.367011511	3.348282267
pfkB	2.941971978	2.849281267	2.847561267	2.597582867	2.597582867	2.367098222	2.811822667	2.760030578	2.694095911	2.644214911	2.633130133	2.806089289	2.890179778	2.701167156	2.544261756	2.438193044	2.861130356	2.795004622	2.533177022	2.341680022	2.349324556	2.811822667	2.885975222	2.697153756	2.627587822	2.588409333	2.828258489	2.653579578	2.638481444	2.588027111	2.553053111
ydiZ	2.748754778	2.563564378	2.433988511	2.263896178	2.220704222	1.820127289	2.573884556	2.290843422	2.329830822	2.360600311	2.301737022	2.650712844	2.562035467	2.417934867	2.374169422	2.236184533	2.516359	2.417934867	2.0320738	1.874977289	1.906893489	2.589173778	2.495336356	2.230833311	2.261984978	2.219366444	2.612489844	2.400734444	2.284727733	2.246122533	2.288358911
yniA	2.514447889	2.322377311	2.228922133	1.935943	1.923711578	1.535748311	2.302501489	1.939956467	1.991748533	2.039527311	2.062843222	2.360026978	2.329639711	2.179041156	2.0941862	1.985250622	2.308999267	2.136995889	1.842870067	1.693227044	1.720747556	2.3347998	2.249180356	2.097435133	2.029971489	1.931165133	2.328875244	2.182290111	2.086350444	1.986588422	2.006273311
yniB	2.368818244	2.350853467	2.267527378	2.2140152	2.212104044	1.965948044	2.261984978	2.203503867	2.294665689	2.184392378	2.177129978	2.360600311	2.335373133	2.207517333	2.2293044	2.300972556	2.376845067	2.252811533	2.1182666	2.070487889	2.1209422	2.3453112	2.346840089	2.2715408	2.177703333	2.200446044	2.187832444	2.230259956	2.221468689	2.1897436	2.111577556
yniC	2.160120822	2.123044467	2.160885289	2.190508044	2.1973882	2.329830822	2.203886089	2.0941862	2.164134244	2.172734333	2.194330378	2.103168511	2.138715911	2.235802311	2.217455311	2.352955756	2.076794711	2.1708232	2.088452711	2.053669733	2.0311182	2.109093067	2.159165244	2.170058733	2.110813111	2.169103133	2.119986622	2.109093067	2.086541556	2.1484628	2.177129978
ydjN	2.902220089	2.993764111	3.070210044	3.117797644	3.114357578	2.999306444	2.908335733	3.037529422	2.970830333	3.050334089	3.080148	2.9356652	2.897251156	3.040778378	3.201314911	3.300312467	2.986501689	2.990706244	3.003702089	3.100024067	3.149904978	2.992617378	2.973123711	3.000835378	3.031987067	3.016506756	3.039631711	3.004657667	3.011919978	3.046129622	3.107095244
katE	2.8320808	2.659504089	2.536234911	2.239051222	2.307470378	2.020033533	2.694669244	2.164325356	2.658166311	2.521519111	2.463229089	2.709576267	2.6107698	2.470682533	2.363084778	2.141391511	2.635805756	2.4511888	2.032838244	2.0311182	1.9432054	2.685686822	2.511390044	2.420992644	2.393854356	2.201401644	2.757354978	2.489029556	2.432077311	2.337666533	2.306705933
chbB	2.313586022	2.213632956	2.302119244	2.130306822	2.152667356	1.996144156	2.270967444	1.878226267	1.938236378	1.945498733	1.983721711	2.269629644	2.184392378	2.219366444	2.2400068	2.206752867	2.103168511	2.219939778	1.937663044	1.741579089	1.919889244	2.184392378	2.159547489	2.123044467	1.851279067	1.801206978	2.309763711	2.131071289	2.136040311	2.004744378	2.049656333
osmE	2.669250956	2.468198067	2.293519022	2.2400068	2.242682422	2.013344511	2.446984289	2.210192933	2.5649022	2.264851733	2.169103133	2.3875476	2.329830822	2.030353733	2.0460252	2.052140778	2.755443844	2.430548378	2.269629644	2.169103133	1.901733467	2.614209867	2.5649022	2.307279267	2.376080578	2.128204578	2.507376622	2.429783933	2.285109956	2.281860956	2.125911178
nadE	3.1485672	3.024724733	3.038293889	2.959554556	2.953056667	2.954394467	2.988412844	2.967199133	2.950572111	2.916553667	2.986501689	3.055303133	3.099068489	3.016506756	2.971403689	2.979239378	2.976181533	3.020520178	2.914260267	2.798253578	2.820613911	2.976181533	3.036191578	3.013831089	2.998159733	2.945411978	3.015360044	3.101744067	2.952101067	2.988412844	2.979239378
ydjQ	1.641434911	1.741579089	1.751517089	1.830256422	1.722467578	1.735654511	1.6389504	1.810189333	1.947409867	1.946836511	1.994997489	1.673733222	1.691507022	1.775215267	1.744636956	1.891413267	1.641434911	1.78802	1.735654511	1.816113867	1.778846533	1.606078644	1.6987694	1.7920334	1.7920334	1.862554844	1.7121474	1.766041733	1.683288956	1.751517089	1.794517911
spy	3.313308267	3.2227198	3.171692067	3.090468289	3.039631711	2.970830333	3.155638444	2.714927444	2.901264533	2.515976778	2.599876267	3.293050067	3.1611808	3.074032311	3.119708778	2.980959378	3.192332489	3.197492622	3.180292244	2.749710378	2.748754778	2.963185733	2.928211667	3.220044156	2.982488289	2.807044867	3.218706333	3.227115444	3.186599089	3.031987067	3.135953622
xthA	2.491322978	2.618987733	2.694095911	2.775128533	2.712060756	2.712060756	2.6090498	2.7437858	2.665237533	2.685686822	2.725056444	2.559742133	2.648037222	2.707473956	2.652815111	2.7002116	2.6054186	2.703651667	2.766528444	2.808191556	2.814498267	2.638481444	2.682820089	2.715500778	2.700784933	2.717220778	2.573693444	2.646508289	2.714927444	2.727540933	2.743021356
gdhA	3.318468333	3.274703089	3.307001489	3.327641822	3.378669533	3.427021556	3.281965422	3.294005644	3.294005644	3.302414711	3.327641822	3.265720689	3.450528778	3.334522	3.240111222	3.180292244	3.247946933	3.297636822	3.301650244	3.3475178	3.366247067	3.280054289	3.408865756	3.3421666	3.3058548	3.3868874	3.315601644	3.335477578	3.274703089	3.293050067	3.322672844
topB	2.270967444	2.300590333	2.3095726	2.343400067	2.308043711	2.404747911	2.292754533	2.392134333	2.295239067	2.339195489	2.246695867	2.314923867	2.335564244	2.319128356	2.4511888	2.400734444	2.3095726	2.335564244	2.314923867	2.368818244	2.359071422	2.318746133	2.338239889	2.364995956	2.382769689	2.311674889	2.336710956	2.466286933	2.377800689	2.270967444	2.288932244
selD	2.832654133	2.850427956	2.854441333	2.835712022	2.859983667	2.857881422	2.863423711	2.836858756	2.783537667	2.817556089	2.789271089	2.832654133	2.884064089	2.870877178	2.919802556	2.851383533	2.8412544	2.837814311	2.757928333	2.832654133	2.826920711	2.867819333	2.8712594	2.811822667	2.854441333	2.8160272	2.854250222	2.870877178	2.8160272	2.795004622	2.800355822
ydjA	2.910629111	2.851383533	2.885975222	2.836667644	2.826920711	2.623765578	2.890944267	2.796724667	2.836667644	2.789653311	2.817173867	2.853294644	2.9091002	2.903366778	2.952101067	2.910629111	2.8320808	2.825009556	2.715500778	2.682055622	2.769204022	2.8431656	2.878712889	2.813351556	2.807044867	2.836858756	2.891135378	2.804178111	2.798062467	2.826538467	2.826538467
sppA	2.308043711	2.351617978	2.371493822	2.400734444	2.4229038	2.473358111	2.344546733	2.433606289	2.405894578	2.407996822	2.439530867	2.304794822	2.404747911	2.426726089	2.374360533	2.389458733	2.386592022	2.4401042	2.395956578	2.351617978	2.350280133	2.319128356	2.413156933	2.390605422	2.4026456	2.376845067	2.350280133	2.369009356	2.378182911	2.369009356	2.400734444
ansA	2.8431656	2.929740578	2.970830333	2.960701244	2.985163911	2.929167244	2.9392964	2.995293044	2.986501689	2.976754889	3.007524333	2.961847956	2.976754889	2.988412844	2.997204178	2.941207533	2.909673533	2.965861311	2.938723067	3.010773267	2.970830333	2.953056667	2.954394467	2.949425422	2.972550356	2.9679636	2.914260267	2.897251156	2.953056667	2.953056667	2.961847956
pncA	2.369009356	2.573120111	2.562035467	2.627014489	2.616121022	2.5020254	2.536234911	2.611343156	2.625103378	2.664855289	2.554773156	2.560506578	2.572355667	2.562799933	2.583822511	2.523430222	2.558404311	2.627014489	2.612489844	2.701167156	2.617076578	2.573120111	2.555919844	2.596436178	2.6130632	2.572355667	2.489029556	2.561079911	2.568724511	2.604463022	2.588027111
yeaC	3.053200867	2.941207533	3.028929267	2.993764111	2.899926756	2.653579578	3.033324889	3.114357578	3.090468289	3.142642689	3.0444096	2.905277933	2.977519333	2.989750667	2.884064089	2.998159733	2.901264533	3.029311489	2.996057489	2.941971978	2.979239378	2.941207533	2.917509222	2.846223444	2.875463978	2.987648356	2.869157133	2.862850356	3.006759889	2.997204178	3.002746533
yeaA	3.109770844	3.038293889	3.111490844	3.119135422	3.048996311	2.878712889	3.087410444	3.088557156	3.091232733	3.143789356	3.163283022	3.0564498	3.1512428	3.138247022	3.108050822	3.100024067	3.000070911	3.030267044	2.987648356	3.080912467	3.116268756	3.063138822	3.114357578	2.992617378	3.023769178	3.119135422	3.024724733	2.959172333	3.007524333	3.134615778	3.117797644
gapA	4.387183	4.292198911	4.301181311	4.244993556	4.217473	4.280540867	4.273278533	4.177147689	4.194730333	4.217473	4.348004422	4.273278533	4.324879556	4.280540867	4.226264244	4.324879556	4.2620028	4.273278533	4.2318066	4.161285089	4.177147689	4.168165311	4.244993556	4.2620028	4.2620028	4.292198911	4.273278533	4.244993556	4.2620028	4.273278533	4.292198911
yeaD	2.621663311	2.743021356	2.790226689	2.695433689	2.838769889	3.068298889	2.695242578	2.869157133	2.735950089	2.714927444	2.7894622	2.682628956	2.765763978	2.729452111	2.701167156	2.746461378	2.7069006	2.817173867	2.7302166	2.778377511	2.775128533	2.707473956	2.768439578	2.723527511	2.725629778	2.734612289	2.774937422	2.841827756	2.736523444	2.709385156	2.709576267
yeaE	2.3560136	2.322950689	2.257780489	2.229877733	2.198917133	2.020797978	2.250900378	2.282625444	2.277083133	2.2293044	2.156298556	2.305941489	2.363084778	2.259500489	2.181907889	2.025002489	2.318746133	2.286638867	2.126484533	2.131071289	2.098008489	2.264851733	2.300590333	2.272114133	2.187832444	2.193565889	2.310145933	2.311674889	2.221850911	2.202548311	2.222806489
mipA	3.501365422	3.676808867	3.716560756	3.629603444	3.609154156	3.622723289	3.615078711	3.641261422	3.651390511	3.5843092	3.577046844	3.5466596	3.693053578	3.609154156	3.5843092	3.498689778	3.688466867	3.688466867	3.605905222	3.688466867	3.609154156	3.641261422	3.688466867	3.6615196	3.6641952	3.5843092	3.676808867	3.673177644	3.577046844	3.6548306	3.577046844
yeaG	2.755443844	2.387356489	2.258927156	1.901733467	1.891413267	1.641434911	2.4251972	1.706796178	2.124000044	2.045069644	1.970152533	2.473931444	2.336328711	2.172352111	2.187641311	1.940147578	2.319128356	2.051185222	1.586775978	1.664559844	1.603403	2.376080578	2.219366444	2.024238022	1.982957267	1.746357	2.489411778	2.156298556	2.061314311	1.9084224	1.926960578
yeaK	2.515594556	2.373404956	2.454246689	2.336328711	2.376845067	2.164325356	2.426343867	2.238477889	2.2692474	2.040100644	2.194521489	2.339195489	2.490558511	2.394427689	2.393281022	2.338239889	2.404747911	2.353911333	2.159165244	2.086732689	2.157254111	2.415068133	2.385827533	2.435135178	2.237522311	2.146742733	2.500305378	2.357733622	2.331933067	2.311674889	2.164325356
yeaO	2.064372156	1.859305867	1.962890178	1.867714844	1.765086178	1.744636956	1.934223	2.016593467	1.818980578	1.883577489	1.838665511	1.886444222	1.9798994	1.974739267	1.867714844	1.818980578	1.748650378	1.919889244	1.926578333	1.754383822	1.810189333	1.897528911	1.886444222	1.842870067	1.772730689	1.8398122	1.817260533	1.754383822	1.812482711	1.831020867	1.8765062
yoaF	2.160885289	2.221468689	2.212486267	2.220895356	2.1182666	1.9084224	2.152667356	2.1425382	2.057874244	1.931165133	2.048509644	2.199490467	2.164134244	2.164325356	2.246122533	2.076794711	2.124764489	2.073545711	2.143684911	2.092657244	2.082337044	2.100875178	2.170058733	2.159547489	2.145978267	2.148271689	2.160885289	2.060549844	2.143684911	2.181334556	2.215926378
yeaP	2.498011933	2.469153622	2.490558511	2.452144378	2.411436867	2.493043	2.452717756	2.379138511	2.449468756	2.403027844	2.417552622	2.490558511	2.536234911	2.5020254	2.483869422	2.513110067	2.500305378	2.440677556	2.4674336	2.429019467	2.437046333	2.489985156	2.495718578	2.466286933	2.473167	2.404747911	2.445264289	2.458451244	2.514447889	2.489029556	2.503554311
yeaQ	2.811822667	2.959172333	2.971403689	2.556684289	2.629881156	2.308999267	2.963185733	2.574649022	2.638099222	2.607520822	2.516359	2.887313	2.870877178	2.614209867	2.644214911	2.417934867	2.7959602	2.745696911	2.096670689	2.196241511	2.255487089	2.920949244	2.820231689	2.568724511	2.548275222	2.471255867	3.025680311	2.697153756	2.542541711	2.633130133	2.604463022
rnd	1.895426667	1.884150822	1.979134933	2.000539822	1.986588422	2.118075489	1.918360333	2.042394044	2.058638711	1.996144156	1.971108089	1.869434911	1.9296362	1.991748533	1.979134933	2.085777111	1.913391378	2.012388911	2.081381467	2.093421733	2.136040311	1.898102267	1.887782022	1.994997489	1.949129911	1.961552378	1.886444222	1.891413267	1.993659689	1.952761111	2.038571756
yeaY	2.051758556	2.148271689	2.2130596	2.230259956	2.281860956	2.254149311	2.125911178	2.221850911	2.071634556	2.160885289	2.1498006	2.111386444	2.113488689	2.165280911	2.164325356	2.192036956	2.176365533	2.220704222	2.250327044	2.232171089	2.229877733	2.172352111	2.141391511	2.124000044	2.146742733	2.1543874	2.1543874	2.094568444	2.144258244	2.190508044	2.210192933
yeaZ	2.1543874	2.3240974	2.360026978	2.469153622	2.444499822	2.430548378	2.262176089	2.445264289	2.478136	2.394427689	2.3875476	2.230259956	2.316070533	2.327155222	2.405703467	2.409907978	2.319319467	2.392134333	2.437046333	2.508905533	2.495718578	2.319319467	2.372258289	2.353720222	2.376845067	2.334608689	2.266380689	2.312248244	2.344928956	2.439530867	2.3875476
yoaA	1.8851064	1.823949622	1.801206978	1.783433267	1.801206978	1.881857489	1.820127289	1.921991533	1.857394733	1.855865844	1.934223	1.808469311	1.778082067	1.818025	1.919889244	1.985823956	1.829300844	1.829300844	1.888164267	1.896764444	1.957347844	1.811144911	1.796620178	1.884150822	1.852616867	1.853763556	1.713102956	1.801206978	1.863892622	1.801206978	1.928871756
yoaB	2.719514111	2.796724667	2.862850356	2.836858756	2.870877178	2.665810889	2.8412544	2.705371689	2.759266111	2.744932467	2.84221	2.806471511	2.828258489	2.848516822	2.833418578	2.834756378	2.728114267	2.804942578	2.690846933	2.6466994	2.666957556	2.775892978	2.798253578	2.783728778	2.750283733	2.831316333	2.786213311	2.754297178	2.806089289	2.749328156	2.826920711
yoaH	2.326581889	2.458833489	2.571782333	2.728687622	2.7302166	2.533559244	2.474695889	2.630836711	2.709576267	2.693140356	2.671926578	2.500305378	2.450997689	2.447366511	2.536234911	2.612489844	2.422521578	2.431312867	2.333270844	2.390605422	2.342444511	2.511390044	2.430548378	2.421566022	2.582102511	2.501069822	2.507949956	2.475651511	2.432077311	2.521519111	2.478518222
pabB	1.896764444	1.999966489	1.9798994	2.0211802	2.012388911	2.0637988	1.978179378	1.997673133	2.008184444	2.088452711	2.072781267	2.0347494	2.029971489	2.010860022	2.084821533	2.076985822	1.975121533	2.002259867	2.016593467	2.024238022	2.009331111	2.051758556	2.021562422	1.971108089	2.0611232	1.946836511	2.019077956	1.947983222	1.930782889	2.019077956	1.940147578
sdaA	1.510903356	1.621750022	1.808469311	1.8398122	1.8025448	1.8321676	1.641434911	1.558490956	1.748650378	1.616781089	1.713102956	1.653475111	1.647741689	1.6519462	1.701253867	1.851279067	1.653475111	1.724378711	1.814584978	1.806175911	1.614296644	1.677746689	1.680995622	1.783433267	1.719218644	1.414963733	1.653475111	1.662648711	1.798340267	1.739476844	1.749988156
yoaE	2.000539822	1.940147578	1.938236378	1.937089689	1.913391378	1.791460067	1.893324422	1.972445889	1.901160133	1.827007422	1.900586756	1.975121533	1.981046111	1.959641222	1.857203622	1.913391378	1.958303444	1.993659689	2.017931244	1.9164492	1.981046111	1.904791244	1.954290044	1.912244711	1.891413267	1.910333578	1.937663044	2.174072133	2.009713333	1.811718267	1.975121533
manX	3.5067166	3.248711378	3.206283889	3.186599089	3.270498556	3.201314911	3.319423889	3.089130511	3.186599089	3.190230267	3.1686342	3.311779356	3.296681222	3.270498556	3.295916778	3.170354244	3.181056689	3.265720689	3.163283022	3.086454889	3.0791924	3.268969622	3.260560533	3.254635978	3.227115444	3.027209222	3.369496022	3.3475178	3.257884933	3.210297311	3.192332489
manY	3.612020867	3.327641822	3.3421666	3.3421666	3.407336844	3.3731272	3.3587936	3.2735564	3.3501934	3.327641822	3.295916778	3.423963733	3.398736667	3.413070244	3.3637626	3.330890844	3.280054289	3.354015733	3.313308267	3.245271311	3.216604067	3.3637626	3.378669533	3.3949144	3.326686244	3.185452378	3.448999889	3.450528778	3.369496022	3.3475178	3.323819511
manZ	3.157358511	2.941971978	2.855014689	3.001408733	3.008479911	2.961847956	2.891135378	2.917509222	2.986883911	2.952101067	2.879477356	3.003702089	2.959172333	2.941971978	2.972550356	2.903366778	2.961847956	3.009817711	2.977519333	2.931269511	2.796724667	2.984590556	2.996057489	2.961083489	2.993764111	2.725629778	3.004657667	3.140731511	3.001408733	2.972550356	2.9006912
rrmA	2.278038711	2.364995956	2.587453778	2.651668422	2.571017867	2.502407622	2.415068133	2.4251972	2.432077311	2.380094089	2.481002689	2.366142644	2.536617133	2.595098356	2.4401042	2.554773156	2.377418422	2.4974386	2.612489844	2.6090498	2.618223289	2.335373133	2.484825	2.521519111	2.5649022	2.559168778	2.365378178	2.5261058	2.460553511	2.500305378	2.495336356
cspC	4.273278533	4.226264244	3.112446467	2.857881422	3.997308622	3.542837333	4.133764711	3.770072889	4.089999333	4.035531533	4.253020378	4.292198911	2.720469689	3.462569044	4.292198911	4.177147689	4.1203866	3.498689778	3.644319267	3.747330289	3.721338622	4.205623889	3.542837333	3.759943889	3.297636822	3.644319267	4.348004422	3.542837333	3.538823867	2.819467244	2.648992822
yobF	4.194730333	3.9877528	3.039058378	2.659504089	3.810398111	3.5843092	4.140453689	3.716560756	3.901177689	3.822438511	3.876524	4.0515852	2.728687622	3.262089467	3.980490467	3.974183644	3.9518232	3.446515378	3.591189333	3.565771044	3.612020867	4.0515852	3.480151533	3.700698133	3.159269689	3.5703578	4.022917956	3.376567289	3.597878378	3.262089467	3.366247067
yebO	2.182290111	2.256251578	2.360600311	2.452717756	2.308999267	2.154578511	2.320275044	2.369009356	2.388312067	2.380667444	2.336710956	2.292945667	2.201401644	2.224717622	2.301737022	2.2373312	2.293901244	2.346840089	2.278229822	2.206179511	2.268674067	2.274980844	2.2400068	2.246122533	2.262176089	2.302501489	2.169103133	2.192036956	2.353720222	2.373404956	2.393089911
yobG	2.889415289	2.968919178	2.930696178	2.916744778	2.861130356	2.823289533	2.964905733	2.845841222	2.937003022	2.818511644	2.865717067	3.004657667	2.947705356	2.920758133	3.048996311	2.930696178	2.8618948	2.870877178	2.895339956	2.817556089	2.876801756	2.976754889	2.872406133	2.884064089	2.855014689	2.911775778	2.829214044	2.755061622	2.9392964	2.914260267	3.026826978
kdgR	2.491896311	2.487309533	2.541777267	2.5243858	2.484442756	2.448130956	2.495718578	2.474695889	2.478518222	2.507376622	2.481576022	2.481576022	2.491322978	2.487309533	2.461509067	2.513874533	2.5243858	2.498011933	2.493616333	2.453864422	2.482340489	2.473358111	2.507376622	2.473358111	2.473358111	2.441059778	2.446028733	2.447366511	2.493043	2.500496489	2.466478044
htpX	3.083779178	3.053200867	3.099068489	3.002746533	2.954394467	2.893811	3.069445578	3.115122044	2.943883089	2.916744778	2.954394467	3.030267044	3.041925089	3.022431378	2.941207533	2.961083489	3.068298889	3.096583978	3.047467422	2.898971156	2.885975222	3.039631711	3.069445578	3.037529422	2.989750667	2.952101067	3.026826978	2.961847956	3.029311489	2.981723844	3.041925089
prc	2.911775778	2.872406133	2.848516822	2.923242667	2.9006912	2.849281267	2.826920711	2.903366778	2.885975222	2.855014689	2.916553667	2.8712594	2.884828556	2.914642511	2.973123711	3.011919978	2.849281267	2.899926756	2.952101067	2.931842867	2.928785022	2.830360733	2.886166333	2.911775778	2.9559234	2.903366778	2.810484889	2.916553667	2.914260267	2.920949244	2.919802556
proQ	3.193479178	3.1485672	3.227115444	3.293050067	3.276805356	3.323819511	3.174367644	3.222146444	3.201314911	3.1455094	3.245271311	3.179145533	3.217559622	3.248711378	3.322672844	3.360704711	3.2626628	3.2227198	3.293050067	3.289801156	3.285978844	3.185452378	3.202270489	3.246417978	3.250240289	3.272983067	3.162327467	3.150860578	3.259413822	3.2626628	3.272983067
yebR	2.801884756	2.788315533	2.8137338	2.798826911	2.809147111	2.773026289	2.801311422	2.825009556	2.760030578	2.770924022	2.806471511	2.764043956	2.909673533	2.849281267	2.8431656	2.858645867	2.7397724	2.806089289	2.783537667	2.741492422	2.760030578	2.787359978	2.887313	2.8137338	2.856352489	2.8525302	2.750665978	2.704416111	2.779524222	2.841827756	2.827494044
yebS	1.642963822	1.490645156	1.497525289	1.609900933	1.440381933	1.528294867	1.486249511	1.510903356	1.650035022	1.653475111	1.569002333	1.585247067	1.500392	1.414963733	1.571486844	1.706222844	1.508036578	1.510903356	1.440381933	1.372918356	1.494085244	1.552375289	1.486249511	1.444395356	1.500392	1.3220818	1.552375289	1.410376933	1.4780316	1.470195911	1.497525289
yebT	2.065136622	1.940147578	1.901733467	1.889119867	1.906893489	1.890266556	1.89428	1.985823956	2.049656333	1.997099778	1.971681422	1.951805533	2.019077956	1.999393156	2.046598533	2.017931244	1.914346956	1.915493644	1.844016733	1.9084224	1.931738533	1.974739267	1.998819822	1.866759289	1.949894356	1.874977289	1.9164492	1.966521378	1.903071244	1.899057822	1.9296362
yebU	2.066092222	2.036469467	2.086732689	2.181334556	2.164325356	2.2172642	2.0611232	2.151711778	2.1543874	2.055007556	2.1425382	2.036469467	2.100875178	2.193565889	2.1209422	2.207517333	2.009713333	2.171396533	2.215161911	2.3347998	2.429783933	2.038571756	2.0909372	2.170440956	2.1209422	2.164325356	2.020033533	2.109666422	2.170440956	2.167956467	2.232171089
yebV	2.756399422	2.333270844	2.179041156	2.002259867	1.840767756	1.618883311	2.350853467	1.838665511	2.194521489	2.125337822	2.073545711	2.366715978	2.270967444	2.109093067	2.069532311	1.981046111	2.353911333	2.056154244	1.889119867	1.864657067	1.858732533	2.435135178	2.2400068	2.0320738	2.052140778	1.931738533	2.267145156	2.1748366	2.062460978	2.043158533	1.999393156
ryeA	2.506803289	2.164325356	2.196623756	2.264851733	2.141391511	1.937089689	2.100875178	2.260838311	2.2096196	2.100301844	2.194903711	2.2400068	2.208090667	2.156680778	2.301928133	2.274980844	2.212486267	2.145596044	2.025002489	1.877652889	1.948365444	2.136995889	2.164325356	2.145022711	2.246122533	2.154578511	2.215926378	2.131453533	2.145022711	2.261793867	2.296767956
yebY	2.524576911	2.659504089	2.654152911	2.711296289	2.692184733	2.666002	2.610196467	2.631027844	2.760603911	2.723527511	2.685304578	2.698682689	2.721234156	2.654152911	2.754297178	2.721616378	2.6552996	2.651668422	2.592996044	2.618605511	2.505465489	2.686642422	2.666002	2.709767378	2.7380524	2.642494867	2.654152911	2.660268533	2.639819244	2.694095911	2.571782333
yebZ	2.622236644	2.766528444	2.704416111	2.6272056	2.670779867	2.654152911	2.689700244	2.678615533	2.646508289	2.619943311	2.672882133	2.752386	2.798826911	2.668677622	2.760030578	2.735950089	2.768439578	2.691802511	2.619561089	2.581720267	2.6090498	2.750665978	2.789271089	2.7302166	2.684731222	2.643068222	2.689891378	2.723527511	2.682820089	2.633703467	2.636379111
yobA	2.878712889	2.902220089	2.856352489	2.767292911	2.798062467	2.773981867	2.845841222	2.786213311	2.761559467	2.715500778	2.764999511	2.906233489	2.920758133	2.864570378	2.890944267	2.882152956	2.9247716	2.817556089	2.758692778	2.693331467	2.729452111	2.854250222	2.873170578	2.875463978	2.844885644	2.787359978	2.845841222	2.834756378	2.806471511	2.741492422	2.759266111
holE	2.255295978	2.309763711	2.259500489	2.3439734	2.207517333	2.106608578	2.2715408	1.867714844	2.339195489	2.229877733	2.367098222	2.374360533	2.255295978	2.250900378	2.472975889	2.494189667	2.319701689	2.145978267	2.144258244	2.121324422	2.136995889	2.282625444	2.273451911	2.307470378	2.287021089	2.1874502	2.366142644	2.202739422	2.188214667	2.374169422	2.232744422
yobB	2.067430044	1.983721711	1.893324422	1.812482711	1.766041733	1.799295822	1.919315911	1.708325067	1.771010689	1.716925244	1.744636956	1.967668044	1.930782889	1.748650378	1.963654644	2.052714133	1.975121533	1.8851064	1.910333578	1.791460067	1.739476844	1.926960578	1.965948044	1.938236378	1.793371222	1.662648711	1.887782022	1.8348432	1.948365444	1.820127289	1.825669644
exoX	2.395765467	2.295239067	2.260264978	2.273451911	2.261793867	2.254913756	2.311101511	2.211148489	2.295430178	2.230259956	2.263896178	2.340151089	2.356204711	2.301737022	2.302119244	2.365378178	2.3453112	2.330213044	2.310145933	2.196623756	2.1425382	2.258927156	2.338622111	2.308043711	2.294665689	2.154960733	2.288358911	2.267145156	2.262940578	2.261984978	2.297532467
ptrB	1.857203622	1.731258889	1.78802	1.8025448	1.829300844	1.769099556	1.820891756	1.811144911	1.835798778	1.884150822	1.8398122	1.818025	1.866568178	1.858732533	1.830256422	1.808469311	1.720747556	1.803118133	1.781904378	1.718071933	1.722467578	1.706796178	1.762601667	1.742725778	1.788593356	1.731258889	1.841532222	1.742725778	1.746357	1.715587422	1.777317556
yebE	2.648992822	2.714927444	2.7437858	2.576560156	2.484825	2.3240974	2.618223289	2.497247489	2.406467911	2.319701689	2.381623022	2.682820089	2.626058933	2.588027111	2.484442756	2.524194689	2.716838556	2.7302166	2.709385156	2.421566022	2.377800689	2.605800822	2.618987733	2.698109356	2.592996044	2.4511888	2.715500778	2.723909733	2.650330622	2.558404311	2.588409333
yebF	2.313968289	2.3875476	2.380094089	2.359071422	2.404747911	2.165280911	2.407805711	2.339195489	2.441059778	2.443544244	2.439721978	2.388312067	2.296576844	2.319319467	2.412392444	2.418699311	2.309763711	2.1861124	2.082337044	2.170058733	2.098581844	2.376845067	2.366142644	2.246695867	2.220704222	2.312248244	2.405703467	2.246695867	2.254913756	2.300972556	2.268291844
yebG	2.119986622	2.052905244	2.213632956	2.351617978	2.350853467	2.2096196	2.126293422	2.267145156	2.209810711	2.297532467	2.491322978	2.095524	2.070487889	2.242682422	2.302501489	2.623765578	1.947409867	2.137569222	2.089408267	2.170440956	2.221850911	2.089408267	2.073545711	2.1169288	2.148271689	2.312630467	2.161649733	2.008184444	2.124764489	2.262176089	2.307279267
purT	2.768439578	2.949425422	2.946749778	3.038293889	2.996057489	3.0564498	2.989750667	3.020520178	3.039058378	3.077281222	3.0564498	2.926682756	2.920949244	2.977519333	3.005613222	3.082441356	2.931842867	2.916744778	2.9679636	3.020520178	3.000835378	2.964905733	2.939487511	2.929740578	2.919802556	2.977519333	2.9247716	2.947705356	2.987648356	3.012875533	3.003702089
eda	2.623192222	2.694669244	2.670970978	2.721425267	2.7069006	2.541777267	2.652815111	2.725056444	2.684731222	2.729452111	2.706327267	2.7002116	2.694669244	2.687789111	2.717985222	2.771688489	2.684731222	2.714354111	2.7002116	2.648037222	2.667722044	2.673073244	2.709767378	2.682820089	2.685304578	2.689891378	2.690846933	2.654152911	2.660841867	2.665810889	2.694095911
edd	1.5777936	1.748650378	1.7121474	1.762601667	1.830256422	1.844016733	1.6519462	1.756103822	1.723232022	1.760308289	1.771010689	1.803118133	1.785153289	1.7920334	1.808469311	1.845163444	1.708325067	1.734890067	1.9164492	1.765086178	1.723232022	1.708325067	1.728392133	1.8025448	1.842870067	1.845545667	1.751517089	1.822420689	1.718071933	1.744636956	1.877652889
zwf	3.053200867	3.104228511	3.100024067	3.053200867	2.997204178	2.921904844	3.077281222	3.006759889	3.053200867	3.043836244	2.976754889	3.114357578	3.127544444	3.111490844	3.050334089	2.999306444	3.053200867	3.084925911	3.030267044	2.899926756	2.895339956	3.0711656	3.050334089	3.047467422	3.055303133	2.978474911	3.128117822	3.107095244	3.039631711	3.036191578	3.016506756
yebK	1.830256422	1.799295822	1.701253867	1.765086178	1.870581578	1.897528911	1.795855711	1.693227044	1.742725778	1.689404756	1.772730689	1.770055111	1.679848933	1.760308289	1.837709933	1.885870889	1.664559844	1.672204289	1.800060289	1.6362748	1.766041733	1.616781089	1.689404756	1.812482711	1.709662889	1.688066911	1.7138674	1.653475111	1.830256422	1.786108844	1.831020867
pykA	2.926300533	2.912922444	2.875655089	2.901264533	2.8712594	2.803222533	2.9091002	2.846223444	2.846223444	2.889415289	2.875463978	2.876801756	2.8980156	2.904513489	2.870877178	2.843930067	2.943883089	2.9006912	2.858645867	2.785639956	2.7533416	2.897251156	2.8980156	2.875655089	2.857881422	2.8320808	2.8703038	2.923242667	2.876801756	2.849281267	2.859983667
lpxM	2.344546733	2.2692474	2.268291844	2.316070533	2.3095726	2.3439734	2.272114133	2.316070533	2.296576844	2.304794822	2.264851733	2.283772156	2.246695867	2.283772156	2.355058044	2.283772156	2.320275044	2.274980844	2.314923867	2.278038711	2.295430178	2.2759364	2.283007667	2.290843422	2.295239067	2.256824911	2.267527378	2.203503867	2.295430178	2.291990089	2.335564244
yebA	2.475651511	2.392134333	2.268674067	2.316834978	2.351617978	2.451571022	2.407996822	2.837814311	2.261984978	2.255487089	2.265807333	2.417552622	2.308999267	2.3453112	2.496674156	2.419463756	2.405703467	2.374169422	2.446984289	2.299061378	2.378182911	2.357351378	2.2895056	2.336328711	2.335564244	2.194330378	2.4229038	2.393089911	2.363658111	2.2715408	2.336328711
znuA	2.202166089	2.334608689	2.353911333	2.423094933	2.485589444	2.405703467	2.351617978	3.615078711	2.415068133	2.407996822	2.444499822	2.329639711	2.316834978	2.328875244	2.497247489	2.410863533	2.230833311	2.321995089	2.437619711	2.379520756	2.407996822	2.202166089	2.210192933	2.327155222	2.377418422	2.368627133	2.329639711	2.254913756	2.302119244	2.439721978	2.537381578
znuC	1.790504511	1.89428	1.985823956	2.021562422	2.025002489	2.052905244	1.870581578	2.778377511	2.016593467	2.072781267	2.057300911	1.887782022	1.855865844	1.891795511	1.9798994	2.177703333	1.915493644	1.952761111	1.960405667	2.042394044	1.988690733	1.888164267	1.947983222	1.8851064	2.002259867	1.954290044	1.878226267	1.812482711	1.904600133	2.043349644	1.967668044
ruvB	2.246695867	2.288358911	2.260838311	2.367862667	2.309763711	2.268291844	2.2373312	2.345884533	2.407423467	2.380858556	2.367862667	2.316070533	2.317599422	2.292945667	2.363658111	2.390605422	2.320848378	2.2759364	2.287594444	2.320275044	2.200446044	2.319701689	2.309763711	2.231788867	2.2759364	2.288358911	2.329830822	2.285109956	2.277274244	2.344546733	2.336328711
ruvA	2.356204711	2.426343867	2.455202244	2.441059778	2.412201333	2.405894578	2.395956578	2.3711116	2.466286933	2.451571022	2.506803289	2.449468756	2.478136	2.471255867	2.556684289	2.5243858	2.393854356	2.393089911	2.321995089	2.300016978	2.350853467	2.387165378	2.4229038	2.391178778	2.394427689	2.472020311	2.380094089	2.393281022	2.418699311	2.453864422	2.4674336
ruvC	2.283772156	2.435708533	2.438766422	2.517505689	2.526870267	2.406467911	2.509096644	2.506421067	2.373213844	2.487882867	2.407805711	2.427681667	2.471255867	2.502407622	2.544452867	2.520754644	2.432077311	2.407996822	2.502407622	2.4974386	2.512154489	2.442779778	2.439721978	2.429592822	2.458451244	2.431312867	2.446984289	2.447557622	2.419463756	2.4674336	2.460553511
yebC	3.084925911	3.207812778	3.114357578	3.231893289	3.2718364	3.127544444	3.166723044	3.182776711	3.175514311	3.205137222	3.191185822	3.1611808	3.162327467	3.154300667	3.232848911	3.301650244	3.229217667	3.140731511	3.201314911	3.152389467	3.157167378	3.217559622	3.177998844	3.139584822	3.150860578	3.1455094	3.1512428	3.165767489	3.134615778	3.108050822	3.127544444
nudB	3.021666844	3.063138822	3.124104333	3.063903267	3.092570556	3.090468289	3.1485672	3.116268756	3.027209222	3.070210044	3.020520178	3.069445578	3.100024067	3.128117822	3.157358511	3.140731511	3.024724733	3.074032311	3.116268756	3.070210044	3.166723044	3.063903267	3.0564498	3.080148	3.039631711	3.083779178	3.063138822	3.031987067	3.0791924	3.022431378	3.074032311
aspS	3.227115444	3.259413822	3.216604067	3.262089467	3.311779356	3.3331842	3.251387	3.193479178	3.164047467	3.201314911	3.206283889	3.243169067	3.223866533	3.250240289	3.250240289	3.302414711	3.223866533	3.236480067	3.254635978	3.210297311	3.257884933	3.252342578	3.231893289	3.232848911	3.180292244	3.212017311	3.227115444	3.197492622	3.216604067	3.177425489	3.2227198
yecD	2.728114267	2.638481444	2.598729578	2.480620467	2.450997689	2.422712689	2.695433689	2.457495644	2.466478044	2.408379044	2.454246689	2.700402711	2.619178867	2.644214911	2.621663311	2.401498911	2.586115978	2.619561089	2.598729578	2.438193044	2.505847733	2.582675844	2.541777267	2.637525867	2.548657467	2.5176968	2.628352267	2.646508289	2.615356556	2.544452867	2.572355667
yecE	1.988690733	2.012388911	1.788593356	1.820127289	1.778846533	1.770055111	1.903071244	1.857203622	1.851279067	1.973592556	1.883577489	2.037233933	1.904600133	1.9084224	2.020033533	1.904791244	1.997099778	1.934223	1.961170133	1.917787	1.840767756	1.905937911	1.848985711	1.948365444	1.975121533	1.718071933	2.028251422	2.167956467	1.949129911	1.745401444	1.869434911
yecN	2.656446289	2.619178867	2.592231578	2.541777267	2.581720267	2.646508289	2.599876267	2.5243858	2.495145244	2.435708533	2.562799933	2.651668422	2.685686822	2.615356556	2.635805756	2.666002	2.587453778	2.571782333	2.539292778	2.532030333	2.593760511	2.646508289	2.596436178	2.587644889	2.570635644	2.542541711	2.573884556	2.418699311	2.543497311	2.605036378	2.597009511
yecO	2.4571134	2.426726089	2.413156933	2.458833489	2.493043	2.542541711	2.439530867	2.524576911	2.432459533	2.395001022	2.375316111	2.4571134	2.461509067	2.463229089	2.473167	2.546172933	2.471255867	2.418699311	2.494189667	2.524576911	2.512536733	2.482722711	2.423094933	2.456540067	2.409907978	2.432077311	2.397294378	2.341680022	2.443544244	2.454055556	2.468198067
yecP	2.161649733	2.165280911	2.172352111	2.249180356	2.261984978	2.274980844	2.145596044	2.329830822	2.194903711	2.184965733	2.132791333	2.1169288	2.172734333	2.166427578	2.193565889	2.283772156	2.159547489	2.234464489	2.250900378	2.328875244	2.301928133	2.172734333	2.225290978	2.202166089	2.137951444	2.209810711	2.083101511	2.183819044	2.234464489	2.191081378	2.233317778
cutC	2.016593467	2.028251422	2.069150089	2.0544342	1.973592556	1.966521378	2.0693412	2.006655533	1.939574244	1.893324422	1.947409867	1.982957267	2.000539822	1.975121533	1.817260533	2.006273311	2.069150089	2.104888556	2.127248978	1.854528022	1.981428356	1.956965622	2.052714133	2.0544342	1.963654644	1.991748533	1.926578333	2.019077956	2.010095556	1.978179378	2.099346289
yecM	2.177129978	2.232171089	2.238477889	2.360026978	2.327155222	2.243255778	2.262940578	2.231788867	2.201592756	2.241153489	2.287021089	2.173689889	2.285683289	2.236184533	2.229877733	2.284727733	2.192036956	2.293901244	2.252047067	2.240197933	2.187641311	2.173689889	2.268291844	2.272496356	2.270967444	2.2400068	2.254149311	2.156680778	2.244975822	2.344928956	2.298488044
argS	2.439721978	2.588027111	2.599876267	2.678615533	2.707473956	2.786213311	2.582102511	2.679188867	2.685304578	2.710531844	2.693331467	2.543497311	2.548657467	2.616121022	2.636379111	2.747608067	2.598729578	2.6272056	2.691802511	2.710531844	2.682628956	2.615356556	2.584778133	2.612489844	2.613636533	2.610196467	2.5492308	2.561653244	2.650712844	2.627014489	2.637334756
flhC	2.420419311	2.300972556	2.342444511	2.524576911	2.493616333	2.293901244	2.292945667	2.666957556	2.694669244	2.701931622	2.648992822	2.361938111	2.346266756	2.395001022	2.630836711	2.689700244	2.252047067	2.364422578	2.252811533	2.232744422	2.195285933	2.357733622	2.3325064	2.336710956	2.276318644	2.368818244	2.221468689	2.255295978	2.387165378	2.473358111	2.461126844
flhD	2.356395822	2.436472978	2.508905533	2.729452111	2.721234156	2.463993556	2.407996822	2.6316012	2.646508289	2.7380524	2.789653311	2.428063911	2.4511888	2.572355667	2.902220089	2.844885644	2.367098222	2.408379044	2.380094089	2.429592822	2.343400067	2.460553511	2.452717756	2.447557622	2.458833489	2.527634711	2.453864422	2.312630467	2.473167	2.694669244	2.564328867
otsA	2.592040467	2.401498911	2.2692474	1.995379711	2.030927089	1.834078756	2.396912156	1.8398122	2.202166089	2.153049578	2.156680778	2.417934867	2.387165378	2.208090667	2.109857533	1.791460067	2.367862667	2.178085578	1.816113867	1.708325067	1.798340267	2.387356489	2.347604533	2.131071289	2.111004222	2.008184444	2.447366511	2.212104044	2.136995889	2.006273311	2.039527311
otsB	2.544261756	2.301737022	2.155725178	1.820891756	1.858732533	1.679848933	2.311674889	1.739476844	2.187641311	2.057874244	2.057874244	2.293519022	2.281669844	2.068385622	2.053669733	1.7138674	2.202166089	2.013344511	1.633216956	1.694373756	1.767188444	2.233317778	2.178276689	1.979134933	2.002833222	1.89428	2.301737022	2.068385622	2.003406578	1.858732533	1.949129911
yecJ	2.544452867	2.449468756	2.536617133	2.632747911	2.661032978	2.693140356	2.496674156	2.582675844	2.751430422	2.710914067	2.807044867	2.526296911	2.5176968	2.619943311	2.728687622	2.765572844	2.432459533	2.5199902	2.484442756	2.6552996	2.6552996	2.490558511	2.512154489	2.588027111	2.628352267	2.617076578	2.557830978	2.458833489	2.576560156	2.672882133	2.649566178
IS092	1.864657067	2.053669733	2.179805644	2.274216356	2.243255778	1.997099778	2.188214667	2.379520756	2.149036156	2.114253156	2.266380689	1.9164492	2.020033533	2.048509644	2.085777111	2.301737022	1.891413267	2.036469467	1.852616867	1.970152533	2.069150089	2.084821533	2.062843222	1.955245622	2.121324422	2.288932244	1.990792978	1.600918467	2.041247333	2.246122533	2.191081378
ftn	2.562799933	2.722571956	2.8431656	2.9247716	3.009817711	2.955158911	2.653579578	2.792328956	3.053200867	3.017080111	2.916744778	2.592040467	2.529163644	2.654344022	2.790226689	2.882726289	2.577706844	2.692184733	2.586115978	2.905277933	2.886166333	2.701167156	2.750283733	2.723909733	2.701167156	2.758692778	2.691802511	2.620325533	2.675557689	2.804942578	2.650330622
yecA	2.6352324	2.602934089	2.587644889	2.5261058	2.556684289	2.473358111	2.631792311	2.466286933	2.454246689	2.418699311	2.407996822	2.630836711	2.627014489	2.5283992	2.545599578	2.569680089	2.622236644	2.543497311	2.454055556	2.391178778	2.430548378	2.596436178	2.556684289	2.50967	2.505847733	2.393854356	2.574649022	2.476224844	2.515594556	2.489411778	2.451571022
leuZ	1.813629378	2.166427578	2.388312067	2.489029556	2.310145933	2.284727733	2.252047067	2.3560136	2.520754644	2.479091556	2.210192933	2.2306422	2.1012574	2.260264978	2.132026889	2.025958067	2.3325064	2.432077311	2.468198067	2.429783933	2.351617978	2.212104044	2.249562578	2.238095644	2.307470378	2.1484628	1.991748533	2.157254111	2.368818244	2.446028733	2.419463756
cysT	2.592231578	2.573693444	2.820613911	2.953056667	2.798253578	2.873170578	2.758692778	2.996057489	2.856352489	2.738816844	2.790226689	2.676322178	2.705371689	2.826920711	2.631027844	2.4202282	2.728687622	3.010773267	2.859028111	2.9559234	2.955158911	2.673646578	2.7894622	2.847561267	2.784302111	2.862850356	2.7078562	2.733847844	2.899926756	2.928785022	2.937767511
glyW	3.216604067	3.209532844	3.319423889	3.388989689	3.192332489	3.251387	3.360704711	3.3371976	3.362042578	3.366247067	3.329361867	3.253107022	3.225968778	3.190230267	3.251387	3.124104333	3.268969622	3.338344311	3.3868874	3.3930032	3.444986422	3.253107022	3.297636822	3.311779356	3.290374489	3.311779356	3.152389467	3.250240289	3.380580644	3.396443311	3.384020667
pgsA	2.247078089	2.183819044	2.219939778	2.317599422	2.273451911	2.285109956	2.169103133	2.180952333	2.2373312	2.279185378	2.267145156	2.209810711	2.346840089	2.265807333	2.336328711	2.2759364	2.202548311	2.220895356	2.225864311	2.308043711	2.201401644	2.1484628	2.319319467	2.232171089	2.308043711	2.281669844	2.2400068	2.223953178	2.246122533	2.3240974	2.299061378
uvrC	2.314923867	2.256824911	2.239051222	2.191081378	2.187832444	2.209810711	2.196241511	2.291990089	2.187832444	2.125911178	2.170058733	2.2633228	2.318555022	2.310145933	2.364231467	2.338622111	2.231788867	2.276318644	2.303648156	2.2633228	2.302119244	2.219939778	2.268674067	2.254913756	2.262940578	2.178085578	2.230833311	2.318746133	2.302501489	2.167956467	2.234464489
uvrY	2.709576267	2.603889689	2.6130632	2.542541711	2.557066511	2.534132578	2.663326356	2.539292778	2.495336356	2.444499822	2.482340489	2.550568622	2.611343156	2.607520822	2.666002	2.666957556	2.599876267	2.572355667	2.587453778	2.498011933	2.526870267	2.606756378	2.585733733	2.569297844	2.582675844	2.480620467	2.535852644	2.504509889	2.616121022	2.511390044	2.545599578
[truncated: 1,351 more rows]
