# Supplementary material for: Phenotypic convergence in bacterial adaptive evolution to ethanol stress
Source: BMC Evol Biol. 2015 Sep 3;15:180. doi: 10.1186/s12862-015-0454-6 (PMC4559166; doi:10.1186/s12862-015-0454-6)
Supplement: Additional file 4: Table S2. — (CSV 7 kb)Intracellular metabolite concentrations in the parent and tolerant strains. [file 12862_2015_454_MOESM4_ESM.csv]

metabolite	Parent	Strain A	Strain B	Strain C	Strain D	Strain E	Strain F
Gly	3.718925724	3.703206391	3.586130642	3.663042205	3.649403728	3.557590858	3.463372581
Putrescine	3.599236509	3.489013428	3.432854349	3.408636918	3.497477681	3.403678487	3.434532299
Ala	3.470853801	3.54983907	3.401295273	3.451236542	3.408368016	3.368829945	3.331487637
��-Aminobutyric acid	1.827670054	1.4634795	1.435054539	1.337256209	1.240758813	1.167012748	1.399846795
Choline	2.045344368	2.04816553	2.066622105	2.067735656	1.748378378	1.837581042	2.277998951
Ser	3.33989817	3.385256567	3.342313413	3.181317483	3.227620358	3.160374472	2.998395823
Cytosine	1.363160193	1.29077029	1.533069186	1.30721691	1.29059671	1.293678471	1.524607983
Uracil	3.01677539	3.454025151	3.30289634	3.184818	3.177071181	3.225167823	3.404073773
Pro	2.620058189	2.687565173	2.517116814	2.586415449	2.445786065	2.420624485	2.307550455
Val	2.853879274	3.097450808	2.819984927	2.998679104	2.834125028	2.731579331	2.712164366
Homoserine	2.57076089	2.322330271	1.500449821	1.769172058	1.93178762	1.458005115	1.387429603
Thr	3.265556336	3.229540152	2.931752224	3.102513653	3.082643251	2.838585222	2.862195066
Ile	2.280593666	2.405132274	2.460076401	2.424930671	2.261923549	2.203806322	2.346748021
Leu	3.052909347	3.055461192	2.826933273	2.945402814	2.906126631	2.763071772	2.764210134
Asn	2.871836714	2.959767289	2.72613565	2.830442475	2.863085595	2.702646208	2.665966902
Ornithine	1.968380806	2.228777416	2.105189876	1.851990732	1.50642963	1.759393051	1.827162121
Asp	3.168397227	3.140432559	2.844562636	2.772201514	2.971372783	2.673500086	2.712208914
Adenine	1.945609245	1.903349027	2.294385129	2.526864897	2.419868601	2.035774894	2.348908996
Hypoxanthine	2.322495266	3.097262002	3.419160854	2.725885098	3.297184019	3.24301604	3.53733507
Tryramine	2.561674755	2.599366965	2.448252961	2.706336425	2.645042295	2.462426659	2.747760285
Spermidine	1.398615621	1.35047546	0.6873641	0.837113763	1.127184165	0.578909582	0.61009948
Gln	3.537253899	2.959801931	2.329574801	2.028018485	2.194824386	2.201052338	2.093310389
Lys	4.040952371	3.474989187	3.691783521	3.699233454	3.594314024	3.52561754	3.49687676
Glu	4.525468735	4.083281419	3.777528027	3.667497061	3.670061892	3.669547	3.485902323
Met	2.59185838	2.940537353	2.704492023	2.904544401	2.824845645	2.698742512	2.726222603
Guanine	1.943165072	2.039848238	2.626104732	2.052845289	2.147853052	2.558022378	2.783429968
His	2.821077332	2.989297386	2.765477163	2.848335332	2.817447871	2.683951324	2.76366535
Phe	2.742578696	2.714555324	2.637870444	2.578988583	2.768189969	2.69475018	2.624192366
Arg	2.793265695	2.73201718	2.473011599	2.219663638	2.21424047	2.048242515	2.321074591
Citrulline	2.819307878	2.403660735	2.48571342	2.466822001	2.260942959	2.215022195	1.98532639
Tyr	3.027199247	3.096055862	2.685270602	2.837098729	2.881072461	2.745072779	2.583521344
Trp	2.031090044	2.166000196	1.973638174	2.130449427	2.046502809	1.826585904	2.064245505
Cytidine	1.113032939	1.483264356	1.699045132	1.508404898	1.609832587	1.520767139	1.851332383
Uridine	2.867651298	3.121609086	2.993284655	2.892078603	2.924638406	3.109259186	3.192184395
Adenosine	1.334861026	1.85385214	1.879785093	2.018112722	2.008532446	1.741048527	1.912648815
Inosine	1.888151543	2.960923244	3.029091061	2.732049835	3.120908183	2.746402485	3.219394225
Guanosine	1.977958155	2.473810884	2.679478907	2.402197573	2.746970009	2.548833812	2.91817677
S-Adenosylmethionine	2.917276108	3.060464868	2.81196688	2.823220778	2.895788924	2.778059186	2.694690197
Glycolic acid	3.624881603	3.73233069	3.538277429	3.645493031	3.628138479	3.397711494	3.425574748
3-hydroxybutiric acid	2.774438621	3.007937538	2.974420904	2.673067245	2.757250705	2.828861774	2.788024847
2-hydroxybutiric acid	1.744550884	1.799087587	1.761728902	1.598975009	1.74143334	1.757050858	1.601016594
2-Oxoisovaleric acid	2.642491482	2.824903014	2.875147705	3.035920974	3.06210647	2.951418387	2.693002237
Succinic acid	3.8614138	3.799987073	3.753923817	3.785257879	3.786735381	3.734690462	3.525735296
Malic acid	3.727379793	3.846914269	3.56205885	3.655720406	3.850744013	3.484953158	3.314535744
2-Oxoglutaric acid	3.558169427	3.24052093	3.523391785	3.337785175	3.126645479	3.347589424	3.139672551
Phosphoenolpyruvic acid	2.932306616	2.920173894	2.691608744	2.862304432	3.146469529	2.725378697	2.665936202
Dihydroxyacetone phosphate	3.760489382	3.753711032	3.253106102	3.141306041	3.313842065	3.431063861	3.322012663
Glycerol 3-phosphate	3.440585543	3.331947365	2.95199207	3.070524792	3.206999455	2.966567821	3.034630586
2-Phosphoglyceric acid	3.031616154	2.951178868	2.744829385	2.959024821	3.041072547	2.722414986	2.703930374
3-Phosphoglyceric acid	3.580804278	3.568781668	3.307495101	3.385539303	3.635150445	3.200322616	3.149355273
Citric acid	3.407543495	3.399976872	3.291249314	3.359617197	3.342530975	3.192000945	2.969483
Gluconic acid	2.225111348	3.476543529	2.283450443	2.593281374	2.644671726	2.473387229	2.415304136
Ribose 5-phosohate	3.17473855	3.460131932	3.037991873	3.110047377	3.100063327	2.968079747	2.990158447
Ribulose 5-phosohate	3.646040695	3.864655968	3.467526963	3.326246209	3.67854433	3.344031494	3.497349125
Glucose 6-phosphate	4.014537236	3.754844582	3.210587855	3.328061368	3.624810313	3.454072749	3.129490447
Fructose 6-phosphate	3.50892022	3.119047559	2.797244239	2.916883317	3.142813673	2.931001802	2.736871619
Glucose 1-phosphate	3.556191447	3.27623442	2.974609489	3.486208413	3.447838154	3.049353987	2.942685271
6-Phosphogluconic acid	3.036117064	2.682739896	2.444648737	2.377043886	2.760892728	2.555586312	2.412180293
Sedoheptulose 7-phosohate	3.346797649	4.309252382	2.943304472	3.108362075	3.309207229	2.930964536	2.964712633
dTMP	2.646944891	2.33220872	2.497959204	3.03333473	2.79356792	2.29988219	2.271079569
CMP	3.715712688	3.28792987	3.547295207	3.590555954	3.614124641	3.301182309	3.402377502
UMP	3.056680985	3.219449879	3.484223895	3.484687982	3.592180046	3.161740893	3.359314234
Fructose 1,6-diphosphate	4.189459446	4.156039571	3.677767628	3.741293284	3.990673182	3.594602704	3.431842914
AMP	3.648280869	3.920565316	4.070108891	3.996249325	4.21582179	3.896820116	4.003685574
IMP	3.178503854	3.503777175	3.52171267	3.905097444	3.620927683	3.337835144	3.433446117
GMP	2.844191824	3.348800493	3.544538834	3.526589072	3.724604562	3.391276322	3.532488031
CoA	3.061793688	2.994119823	2.76436364	3.070733357	3.246405298	3.183599846	2.393356918
PRPP	3.574665154	3.357100541	2.78645132	3.522017419	2.933744723	2.641480794	2.702234672
dTDP	2.786568426	2.739828309	2.793682224	2.887451577	2.924916135	2.676037745	2.769829248
CDP	3.30187534	3.220223385	3.47096759	3.434450392	3.4800879	3.176953337	3.284137904
UDP	3.576066325	3.526395311	3.694560777	3.851364091	3.799255012	3.495064639	3.492253031
Acetyl CoA	3.956172184	3.936595668	3.740645674	3.886741266	3.996100816	3.937162339	3.860933882
ADP	3.952307683	3.882004139	3.890455342	4.062849467	4.066806861	3.791452524	3.695397287
GDP	3.767628002	3.877658857	3.859232012	4.019250357	4.066314439	3.84442534	3.789534071
dCTP	3.589635526	3.237728721	3.032430978	3.320520871	3.247645817	3.023255773	2.727919105
dTTP	3.734327691	3.175654985	2.75619449	3.020829357	3.04038916	2.807359754	2.620685555
CTP	4.373501413	3.845543539	3.608276996	3.67065932	3.787354024	3.541133739	3.255857414
UTP	4.484354012	4.12546023	3.831167232	4.007423402	4.039967635	3.768681691	3.484863866
dATP	3.211380198	3.035066879	2.584788205	2.920380551	2.855204675	2.658664579	2.327251593
ATP	4.714356246	4.541390478	4.117789681	4.310084805	4.376092599	4.093121809	3.77919756
GTP	4.421242964	4.1850814	3.734671972	4.006342769	4.002409236	3.796319131	3.40883259
NAD+	4.484588545	4.607084206	4.239867353	4.441265398	4.431328975	4.222653121	4.10924541
NADP+	3.771644181	3.781786462	3.469427225	3.643785727	3.752763576	3.605007913	3.379032197
