# Supplementary material for: Phenotypic convergence in bacterial adaptive evolution to ethanol stress
Source: BMC Evol Biol. 2015 Sep 3;15:180. doi: 10.1186/s12862-015-0454-6 (PMC4559166; doi:10.1186/s12862-015-0454-6)
Supplement: Additional file 9: Table S3. — (CSV 11 kb)Identified mutations in the tolerant strain A. [file 12862_2015_454_MOESM9_ESM.csv]

Strain	Type	Gene	Position		Change	Source	Gene Description
			Reference	Gene
A	SNP	talB	8698	461	A¨G	SOLiD and MiSeq	transaldolase B
A	SNP	talB	8972	735	A¨G	SOLiD and MiSeq	transaldolase B
A	SNP	nhaR	19523	809	A¨G	SOLiD and MiSeq	DNA-binding transcriptional activator
A	SNP	dksA	160542	63	T¨C	SOLiD and MiSeq	transcriptional regulator of rRNA transcription, DnaK suppressor protein
A	SNP	dgt	179350	114	T¨C	SOLiD and MiSeq	deoxyguanosine triphosphate triphosphohydrolase
A	SNP	yafK	245321	485	A¨G	SOLiD and MiSeq	conserved hypothetical protein
A	SNP	ykfA	267754	431	T¨C	SOLiD and MiSeq	predicted GTP-binding protein
A	SNP	mmuP	275552	1004	T¨C	SOLiD and MiSeq	predicted S-methylmethionine transporter
A	SNP	malZ	422258	520	A¨G	SOLiD and MiSeq	maltodextrin glucosidase
A	SNP	ybaL	501700	763	A¨G	SOLiD and MiSeq	predicted transporter with NAD(P)-binding Rossmann-fold domain
A	SNP	citF	647873	922	T¨C	SOLiD and MiSeq	citrate lyase, citrate-ACP transferase (alpha) subunit
A	SNP	citD	649967	40	A¨G	SOLiD and MiSeq	citrate lyase, acyl carrier (gamma) subunit
A	SNP	dacA	663570	816	A¨G	SOLiD and MiSeq	D-alanyl-D-alanine carboxypeptidase
A	SNP	speF	718961	1922	T¨C	SOLiD and MiSeq	ornithine decarboxylase isozyme, inducible
A	SNP	ybhA	798640	214	A¨G	SOLiD and MiSeq	predicted hydrolase
A	SNP	ybhM	821688	474	A¨G	SOLiD and MiSeq	conserved inner membrane protein
A	SNP	ybiJ	838200	148	C¨T	SOLiD and MiSeq	hypothetical protein
A	SNP	hcp	912676	1561	T¨C	SOLiD and MiSeq	hybrid-cluster [4Fe-2S-2O] protein in anaerobic terminal reductases
A	SNP	ycaM	948653	1003	A¨G	SOLiD and MiSeq	predicted transporter
A	SNP	ycaQ	970634	824	C¨T	SOLiD and MiSeq	conserved hypothetical protein
A	SNP	pncB;pepN	990816	-38;-228	A¨G	SOLiD and MiSeq	nicotinate phosphoribosyltransferase;aminopeptidase N
A	SNP	helD	1026432	1540	C¨T	SOLiD and MiSeq	DNA helicase IV
A	SNP	mdtH	1126189	715	C¨T	SOLiD and MiSeq	predicted drug efflux system
A	SNP	narG	1284989	3549	T¨C	SOLiD and MiSeq	nitrate reductase 1, alpha subunit
A	Ins	hns	1294843	-273	LargeIns	SOLiD and Sanger	global DNA-binding transcriptional dual regulator H-NS;thymidine kinase/deoxyuridine kinase
A	SNP	sapB	1356817	368	A¨G	SOLiD and MiSeq	predicted antimicrobial peptide transporter subunit
A	SNP	puuC	1365413	957	A¨G	SOLiD and MiSeq	gamma-Glu-gamma-aminobutyraldehyde dehydrogenase, NAD(P)H-dependent
A	SNP	paaD	1457976	338	C¨A	SOLiD and MiSeq	predicted multicomponent oxygenase/reductase subunit for phenylacetic acid degradation
A	SNP	paaK	1464132	294	T¨C	SOLiD and MiSeq	phenylacetyl-CoA ligase
A	SNP	fdnG	1550225	1111	T¨C	SOLiD and MiSeq	formate dehydrogenase-N, alpha subunit, nitrate-inducible
A	SNP	ydeT	1590915	801	A¨G	SOLiD and MiSeq	hypothetical protein
A	SNP	dcp	1628459	636	A¨G	SOLiD and MiSeq	dipeptidyl carboxypeptidase II
A	SNP	fumC	1687275	1028	T¨C	SOLiD and MiSeq	fumarate hydratase (fumarase C), aerobic Class II
A	SNP	ydgK	1707042	79	A¨G	SOLiD and MiSeq	conserved inner membrane protein
A	SNP	ydgK	1707215	252	T¨C	SOLiD and MiSeq	conserved inner membrane protein
A	SNP	rsxE	1712704	163	A¨G	SOLiD and MiSeq	predicted inner membrane NADH-quinone reductase
A	SNP	ydgR	1715957	1475	A¨G	SOLiD and MiSeq	predicted transporter
A	SNP	lhr	1733814	3014	G¨A	SOLiD and MiSeq	predicted ATP-dependent helicase
A	SNP	ydiA	1789889	731	A¨G	SOLiD and MiSeq	conserved hypothetical protein
A	SNP	btuC	1795962	905	T¨C	SOLiD and MiSeq	vitamin B12 transporter subunit
A	SNP	ydjN	1813544	897	G¨A	SOLiD and MiSeq	predicted transporter
A	SNP	ydjR	1826815	-164	T¨C	SOLiD and MiSeq	conserved hypothetical protein
A	SNP	fadD	1891010	451	G¨A	SOLiD and MiSeq	acyl-CoA synthetase
A	SNP	pabB	1897648	1130	A¨G	SOLiD and MiSeq	aminodeoxychorismate synthase, subunit I
A	SNP	yebZ	1925886	420	T¨C	SOLiD and MiSeq	predicted inner membrane protein
A	SNP	motB	1977463	507	T¨C	SOLiD and MiSeq	protein that enables flagellar motor rotation
A	SNP	motB	1977759	211	T¨C	SOLiD and MiSeq	protein that enables flagellar motor rotation
A	SNP	fliC;fliD	2005956	-213;-53	A¨G	SOLiD and MiSeq	flagellar filament structural protein;flagellar filament capping protein
A	SNP	yeeJ	2047421	374	A¨G	SOLiD and MiSeq	adhesin
A	SNP	erfK	2065115	346	T¨C	SOLiD and MiSeq	conserved hypothetical protein with NAD(P)-binding Rossmann-fold domain
A	SNP	wcaK	2119805	737	G¨A	SOLiD and MiSeq	predicted pyruvyl transferase
A	SNP	wcaJ	2123615	77	A¨G	SOLiD and MiSeq	predicted UDP-glucose lipid carrier transferase
A	SNP	udk	2144946	140	T¨C	SOLiD and MiSeq	uridine/cytidine kinase
A	SNP	gatY	2179979	560	G¨A	SOLiD and MiSeq	D-tagatose 1,6-bisphosphate aldolase 2, catalytic subunit
A	SNP	yohK	2234532	180	A¨G	SOLiD and MiSeq	predicted inner membrane protein
A	SNP	sanA	2236204	-8	T¨C	SOLiD and MiSeq	hypothetical protein
A	SNP	yeiR	2271636	474	G¨A	SOLiD and MiSeq	hypothetical protein
A	SNP	rcsC;rcsC	2320623	3876;113	A¨G	SOLiD and MiSeq	hybrid sensory kinase in two-component regulatory system with RcsB and YojN
A	SNP	yfaL	2347609	1231	C¨T	SOLiD and MiSeq	adhesin
A	SNP	dsdA	2484772	125	T¨C	SOLiD and MiSeq	D-serine ammonia-lyase
A	SNP	ypdH	2513660	29	G¨A	SOLiD and MiSeq	predicted enzyme IIB component of PTS
A	SNP	zipA	2535727	953	T¨C	SOLiD and MiSeq	cell division protein involved in Z ring assembly
A	SNP	cysA	2545887	374	T¨C	SOLiD and MiSeq	sulfate/thiosulfate transporter subunit
A	SNP	eutH	2565892	872	A¨G	SOLiD and MiSeq	predicted inner membrane protein
A	SNP	purN	2621296	407	T¨C	SOLiD and MiSeq	phosphoribosylglycinamide formyltransferase 1
A	SNP	ppk	2621951	252	G¨A	SOLiD and MiSeq	polyphosphate kinase, component of RNA degradosome
A	SNP	yfhM	2646727	4217	T¨C	SOLiD and MiSeq	conserved hypothetical protein
A	SNP	hcaT	2666599	-97	A¨G	SOLiD and MiSeq	predicted 3-phenylpropionic transporter
A	SNP	hcaE	2668960	1273	T¨C	SOLiD and MiSeq	3-phenylpropionate dioxygenase, large (alpha) subunit
A	SNP	yphD	2675299	183	G¨A	SOLiD and MiSeq	predicted sugar transporter subunit
A	SNP	kgtP	2723361	1042	G¨A	SOLiD and MiSeq	alpha-ketoglutarate transporter
A	SNP	rrlG	2726795	1046	T¨C	SOLiD and MiSeq	23S rRNA
A	SNP	yfjD	2747579	60	A¨G	SOLiD and MiSeq	predicted inner membrane protein
A	SNP	yfjR	2768585	227	T¨C	SOLiD and MiSeq	predicted DNA-binding transcriptional regulator
A	SNP	ypjA	2779100	2283	A¨G	SOLiD and MiSeq	adhesin-like autotransporter
A	SNP	gabD	2790905	977	T¨C	SOLiD and MiSeq	succinate-semialdehyde dehydrogenase I, NADP-dependent
A	SNP	yqaE;ygaV	2795799	-115;-68	T¨C	SOLiD and MiSeq	predicted membrane protein;predicted DNA-binding transcriptional regulator
A	SNP	hypF	2834637	1445	G¨A	SOLiD and MiSeq	carbamoyl phosphate phosphatase and maturation protein for [NiFe] hydrogenases
A	SNP	mutS	2856122	374	T¨A	SOLiD and MiSeq	methyl-directed mismatch repair protein
A	SNP	cysJ	2890541	14	A¨G	SOLiD and MiSeq	sulfite reductase, alpha subunit, flavoprotein
A	SNP	gcvA	2941170	54	T¨C	SOLiD and MiSeq	DNA-binding transcriptional dual regulator
A	SNP	kduD	2981321	594	T¨C	SOLiD and MiSeq	2-deoxy-D-gluconate 3-dehydrogenase
A	SNP	xdhA	2999613	613	A¨G	SOLiD and MiSeq	xanthine dehydrogenase, molybdenum binding subunit
A	SNP	epd	3071463	885	G¨A	SOLiD and MiSeq	D-erythrose 4-phosphate dehydrogenase
A	SNP	yqgC	3085013	171	G¨A	SOLiD and MiSeq	hypothetical protein
A	SNP	qseB	3168585	102	T¨C	SOLiD and MiSeq	DNA-binding response regulator in two-component regulatory system with QseC
A	SNP	rfaE	3194166	1244	T¨C	SOLiD and MiSeq	fused heptose 7-phosphate kinase and heptose 1-phosphate adenyltransferase
A	SNP	ebgA	3222220	932	T¨C	SOLiD and MiSeq	cryptic beta-D-galactosidase, alpha subunit
A	SNP	ygjJ	3226690	234	T¨C	SOLiD and MiSeq	conserved hypothetical protein
A	SNP	fadH	3230205	-116	T¨C	SOLiD and MiSeq	2,4-dienoyl-CoA reductase, NADH and FMN-linked
A	SNP	yqjA	3247046	618	T¨C	SOLiD and MiSeq	conserved inner membrane protein
A	SNP	yhaJ	3252124	747	G¨A	SOLiD and MiSeq	predicted DNA-binding transcriptional regulator
A	SNP	agaB	3284089	65	T¨C	SOLiD and MiSeq	N-acetylgalactosamine-specific enzyme IIB component of PTS
A	SNP	pnp	3309942	1151	T¨G	SOLiD and MiSeq	polynucleotide phosphorylase/polyadenylase
A	SNP	nusA	3316515	867	T¨G	SOLiD and MiSeq	transcription termination/antitermination L factor
A	SNP	nusA	3317320	62	T¨C	SOLiD and MiSeq	transcription termination/antitermination L factor
A	SNP	yrbC	3337200	547	T¨C	SOLiD and MiSeq	predicted ABC-type organic solvent transporter
A	SNP	yhdE	3397873	361	C¨T	SOLiD and MiSeq	conserved hypothetical protein
A	SNP	thiE	3442749	273	A¨G	SOLiD and MiSeq	thiamin phosphate synthase
A	SNP	rpoB	3455034	403	T¨C	SOLiD and MiSeq	RNA polymerase, beta subunit
A	SNP	fabR;sthA	3475831	-217;-60	A¨G	SOLiD and MiSeq	DNA-binding transcriptional repressor;pyridine nucleotide transhydrogenase, soluble
A	SNP	gldA	3498598	953	T¨C	SOLiD and MiSeq	glycerol dehydrogenase, NAD
A	Ins	yihF	3592354	116	LargeIns	SOLiD and Sanger	conserved hypothetical protein
A	Del	ysgA	3620605	94	SmallDel	SOLiD, Miseq, and Sanger	predicted hydrolase
A	SNP	ilvD	3682574	630	C¨T	SOLiD and MiSeq	dihydroxyacid dehydratase
A	SNP	rrlC	3692566	412	T¨C	SOLiD and MiSeq	23S rRNA
A	SNP	mioC	3710290	65	T¨C	SOLiD and MiSeq	FMN-binding protein MioC
A	SNP	gidA	3712414	1367	G¨C	SOLiD and MiSeq	glucose-inhibited cell-division protein
A	SNP	atpB	3715056	427	C¨T	SOLiD and MiSeq	F0 sector of membrane-bound ATP synthase, subunit a
A	SNP	tnaB	3746911	2070	G¨A	SOLiD and MiSeq	tryptophan transporter of low affinity;tryptophan transporter of low affinity
A	SNP	yidH	3784364	257	A¨G	SOLiD and MiSeq	conserved inner membrane protein
A	Del	pyrE	3824607	-40	SmallDel	SOLiD, Miseq, and Sanger	orotate phosphoribosyltransferase
A	SNP	bcsE	3942761	1197	T¨C	SOLiD and MiSeq	conserved hypothetical protein
A	SNP	bcsZ	3950257	104	A¨G	SOLiD and MiSeq	endo-1,4-D-glucanase
A	SNP	treF	3969883	941	T¨C	SOLiD and MiSeq	cytoplasmic trehalase
A	SNP	hdeB	3984411	289	A¨G	SOLiD and MiSeq	acid-resistance protein
A	Del	3 genes	3986195	3 genes	LargeDel	SOLiD and Sanger	slp,insH,yhiS
A	SNP	gntU	4064228	875	T¨C	SOLiD and MiSeq	gluconate transporter, low affinity GNT 1 system
A	SNP	feoB	4099913	97	A¨G	SOLiD and MiSeq	fused ferrous iron transporter, protein B
A	SNP	rpsL	4166134	271	C¨T	SOLiD and MiSeq	30S ribosomal subunit protein S12
A	SNP	tufA	4169961	875	T¨C	SOLiD and MiSeq	protein chain elongation factor EF-Tu
A	SNP	malE	4249861	149	C¨T	SOLiD and MiSeq	maltose transporter subunit
A	SNP	dinF	4262675	1344	T¨C	SOLiD and MiSeq	DNA-damage-inducible SOS response protein
A	SNP	yjbM	4264473	285	T¨C	SOLiD and MiSeq	hypothetical protein
A	SNP	rpiB	4318372	345	A¨G	SOLiD and MiSeq	ribose 5-phosphate isomerase B/allose 6-phosphate isomerase
A	SNP	phnA	4331214	199	T¨C	SOLiD and MiSeq	predicted phosphonate metabolizing protein
A	SNP	ytfJ	4443654	289	T¨C	SOLiD and MiSeq	predicted transcriptional regulator
A	SNP	ytfQ	4455503	862	A¨G	SOLiD and MiSeq	predicted sugar transporter subunit
A	SNP	fimA	4547544	-251	T¨C	SOLiD and MiSeq	major type 1 subunit fimbrin
A	SNP	yjiQ	4574132	95	A¨G	SOLiD and MiSeq	predicted transposase
A	Del	2 genes	4631888	2 genes	LargeDel	SOLiD and Sanger	radA,nadR
