# Supplementary material for: Phenotypic convergence in bacterial adaptive evolution to ethanol stress
Source: BMC Evol Biol. 2015 Sep 3;15:180. doi: 10.1186/s12862-015-0454-6 (PMC4559166; doi:10.1186/s12862-015-0454-6)
Supplement: Additional file 13: Table S4. — (CSV 3 kb) Point mutations and indels found in the parent strains in comparison with W3110 reference genome. [file 12862_2015_454_MOESM13_ESM.csv]

Strain	Type	Gene	Position		Change	Verify	Gene Description
			Reference	Gene
P	Del	mrcB	164608	-116	SmallDel	SOLiD and Sanger	fused glycosyl transferase and transpeptidase
P	SNP	rrlH	228554	2796	C->T	SOLiD and MiSeq	23S rRNA
P	Del	rrfH	228688	-68	SmallDel	SOLiD and Sanger	5S rRNA
P	SNP	ylbE	547694	114	A->G	SOLiD and MiSeq	predicted protein
P	Ins	ylbE	547831	251	SmallIns	SOLiD and Sanger	predicted protein
P	SNP	folD	556858	107	A->T	SOLiD and MiSeq	bifunctional 5,10-methylene-tetrahydrofolate dehydrogenase and 5,10-methylene-tetrahydrofolate cyclohydrolase
P	Ins	cusR;cusC	594693	-27;-130	SmallIns	SOLiD and Sanger	DNA-binding response regulator in two-component regulatory system with CusS;copper/silver efflux system, outer membrane component
P	Del	4 genes	654213		LargeDel	SOLiD and Sanger	dcuC,dcuC,insH,dcuC
P	Ins	nagC	702001	16	LargeIns	SOLiD and Sanger	DNA-binding transcriptional dual regulator
P	Ins	ycbF	1004574	206	SmallIns	SOLiD and Sanger	predicted periplasmic pilini chaperone
P	Ins	sulA;yccR	1021520	-179;-40	SmallIns	SOLiD and Sanger	SOS cell division inhibitor;conserved hypothetical protein
P	SNP	yccE	1065700	1243	C->T	SOLiD and MiSeq	hypothetical protein
P	SNP	ycdT	1093686	389	T->C	SOLiD and MiSeq	predicted diguanylate cyclase
P	Ins	ycdU	1096687	423	LargeIns	SOLiD and Sanger	predicted inner membrane protein
P	Inv	8 genes	1208302		inversion	SOLiD and Sanger	ymfP,ymfQ,ycfK,ymfS,tfaE,stfE,pin,mcrA
P	Del,Ins	2 genes	1301000		LargeDel,LargeIns	SOLiD and Sanger	insC,insD
P	SNP	oppA	1303712	817	A->G	SOLiD and MiSeq	oligopeptide transporter subunit
P	Del	8 genes	1397786		LargeDel	SOLiD and Sanger	insH,ynaJ,uspE,fnr,ogt,abgT,abgB,abgA
P	SNP	ynaJ	1398954	-125	T->A	SOLiD and MiSeq	predicted inner membrane protein
P	Del	31 genes	1413637		LargeDel	SOLiD and Sanger	ydaO,intR,ydaQ,ydaC,lar,recT,recE,racC,ydaE,kil,sieB,ydaF,ydaG,racR,ydaS,ydaT,ydaU,ydaV,ydaW,rzpR,rzoR,trkG,ynaK,ydaY,ynaA,lomR,insH,stfR,tfaR,pinR,ynaE
P	SNP	ydhP;purR	1739298	-294;-260	A->G	SOLiD and MiSeq	predicted transporter;DNA-binding transcriptional repressor, hypoxanthine-binding
P	Ins	yeaV	1885206	305	LargeIns	SOLiD and Sanger	predicted transporter
P	Del	4 genes	2176982		LargeDel	SOLiD and Sanger	gatA,gatA,insH,gatA
P	Del	4 genes	2320794		LargeDel	SOLiD and Sanger	rcsC,insD,insC,rcsC
P	Ins	eutB	2563527	599	LargeIns	SOLiD and Sanger	ethanolamine ammonia-lyase, large subunit, heavy chain
P	SNP	rpoS	2866109	-19	C->A	SOLiD and MiSeq	RNA polymerase, sigma S (sigma 38) factor
P	SNP	pyrG	2906975	1348	C->G	SOLiD and MiSeq	CTP synthetase
P	Del	2 genes	3261131		LargeDel	SOLiD and Sanger	insH,tdcD
P	SNP	rffM	3656455	271	C->T	SOLiD and MiSeq	UDP-N-acetyl-D-mannosaminuronic acid transferase
P	Del	2 genes	3742921		LargeDel	SOLiD and Sanger	insD,insC
P	Del,Ins	4 genes	3746914		LargeDel,LargeIns	SOLiD and Sanger	tnaB,tnaB,insH,tnaB
P	Del	tnaA;insH	3750590	-104;-69	LargeDel	SOLiD and Sanger	tryptophanase/L-cysteine desulfhydrase, PLP-dependent;IS5 transposase and trans-activator|IS5 element protein
P	Ins	zntA	4034020	-56	SmallIns	SOLiD and Sanger	zinc, cobalt and lead efflux system
P	Del	2 genes	4310361		LargeDel	SOLiD and Sanger	insH,alsK
P	SNP	alsK	4311557	921	C->T	SOLiD and MiSeq	D-allose kinase
P	Del	alsA	4314549	1101	SmallDel	SOLiD and Sanger	fused D-allose transporter subunits and ATP-binding components of ABC superfamily
P	Ins	dcuA	4370790	476	LargeIns	SOLiD and Sanger	C4-dicarboxylate antiporter
P	Del	dcuA	4371271	-6	SmallDel	SOLiD and Sanger	C4-dicarboxylate antiporter
