# Supplementary material for: Phenotypic convergence in bacterial adaptive evolution to ethanol stress
Source: BMC Evol Biol. 2015 Sep 3;15:180. doi: 10.1186/s12862-015-0454-6 (PMC4559166; doi:10.1186/s12862-015-0454-6)
Supplement: Additional file 14: Table S5. — (CSV 3 kb)List of primers used in this study. [file 12862_2015_454_MOESM14_ESM.csv]

Primer ID	Primer Name	Usage	Target	Sequence
1	clo_miaB_F	Used for cloning of mutated fragment from evolved strain	miaB	AAAGAGCTCACAGACGCTGCTTCTTCTCTTCTTC
2	clo_miaB_R	Used for cloning of mutated fragment from evolved strain	miaB	AGAGGATCCCACCTACTGCGTGGTGCCTTACAC
3	clo_cspC_F	Used for cloning of mutated fragment from evolved strain	cspC	AAAGAGCTCTGACAACTCCGGCAGGATACTAAAG
4	clo_cspC_R	Used for cloning of mutated fragment from evolved strain	cspC	AGAGGATCCGCACGCACTATGTAATAACTTCTCCC
5	clo_wzxC_F	Used for cloning of mutated fragment from evolved strain	wzxC	AAAGAGCTCTAACCTGACAGCAGGCGCACGAAG
6	clo_wzxC_R	Used for cloning of mutated fragment from evolved strain	wzxC	ATAGGATCCCCTCGGTTATCTGGTCAATAGTGCGG
7	clo_iscR_F	Used for cloning of mutated fragment from evolved strain	iscR	AAAGAGCTCATAGATAATGCCACGAGCACGGCAC
8	clo_iscR_R	Used for cloning of mutated fragment from evolved strain	iscR	AGAGGACTTAACAAGGCCGAATAACAGCCGTTGC
9	clo_relA_F	Used for cloning of mutated fragment from evolved strain	relA	AATAAGAATTCTACGTACTTCGTCGAGCATTTCGCC
10	clo_relA_R	Used for cloning of mutated fragment from evolved strain	relA	ATAGGTACCCCAGCAGAATGCGCGTCTTAATGGC
11	del_cpsC_F	Used for delete cspC by inverse PCR	cspC	TTAGACTCGTTGAACCACTTAACC
12	del_cspC_R	Used for delete cspC by inverse PCR	cspC	CTGATCGAATCCACTGATCTGAAG
13	gins_miaB_F	Used for checking insertion of suicide plasmids into the chromosome	miaB	CAGGGTGATTTCGCGAGTGTCTATG
14	gins_miaB_R	Used for checking insertion of suicide plasmids into the chromosome	miaB	AACGGCAGCAAAGCATTACACTATG
15	gins_cspC_F	Used for checking insertion of suicide plasmids into the chromosome	cspC	CCATATCAAACTGATGTCGCTGGGG
16	gins_cspc_R	Used for checking insertion of suicide plasmids into the chromosome	cspC	CTTTGGGGATTGACTTCTCTTTAGGG
17	gins_wzxC_F	Used for checking insertion of suicide plasmids into the chromosome	wzxC	GAACGGGCCAACACTGTGACCAATC
18	gins_wzxC_R	Used for checking insertion of suicide plasmids into the chromosome	wzxC	GTACGGTGGTTAGCGCCCATTTCTG
19	gins_iscR_F	Used for checking insertion of suicide plasmids into the chromosome	iscR	CGACGTACATACAGCGCACCGATAC
20	gins_iscR_R	Used for checking insertion of suicide plasmids into the chromosome	iscR	TTTATCCGTGAAAACCATCCGGGGC
21	gins_relA_F	Used for checking insertion of suicide plasmids into the chromosome	relA	ATCACTGTGGATGTGGTAAGCGAAGTCC
22	gins_relA_R	Used for checking insertion of suicide plasmids into the chromosome	relA	CTGTTCTGCGGTATGGGCAACTTTACAC
23	pST76K_F	Used for checking transformation of pST76K	pST76K	ACAAATAGGGGTTCCGCGCAC
24	pST76K_R	Used for checking transformation of pST76K	pST76K	TGTCCATACCCATGGGCTAGCTG
25	M13Univ20	Used for checking transformation of pUC19RP12	pUC19RP12	CGACGTTGTAAAACGACGGCCAGT
26	M13Rev	Used for checking transformation of pUC19RP12	pUC19RP12	CAGGAAACAGCTATGAC
	seq_miaB	Used for checking mutation by sanger sequence	miaB	ACAGACGCTGCTTCTTCTCTTCTTC
	seq_cspC1		cspC	CATTACCCTGGATAGCGGAGAAGTG
	seq_cspC2			TGCGGGCGAAGAAAACAATCTAAGG
	seq_wzxC		wzxC	TGGCGCTGTCGCCACGATTG
	seq_iscR		iscR	GTGGTTGCGGAGTAGTCGAG
	seq_relA		relA	GCTGTAGATGTGTTTCGGACGACC
